# Supplementary material for: Cytomegalovirus late transcription factor target sequence diversity orchestrates viral early to late transcription
Source: PLoS Pathog. 2021 Aug 2;17(8):e1009796. doi: 10.1371/journal.ppat.1009796 (PMC8360532; doi:10.1371/journal.ppat.1009796)
Supplement: S1 Data — (XLSX) [file ppat.1009796.s009.xlsx]

## Sheet: Both Towne (96 h) and TB40E TSR
Towne TSR	Towne UCSC	Towne UL87F No dTAG Flavo Exp1 TSR Strength	Towne UL87F dTAG / CTRL Exp1	TSS Position		TB40/E TSR	TB40/E UCSC	TB40/E UL79F No dTAG Flavo Exp1 TSR Strength	TB40/E UL79F dTAG/Ctrl	TSS Position
171461_171481+	FJ616285.1:171461-171481	642.1	0.0512693	171463	=	172640_172660+	KF297339.1:172640-172660	446.324	0.0505334	172641
60149_60169+	FJ616285.1:60149-60169	251.647	0.0523272	60153	=	61325_61345+	KF297339.1:61325-61345	285.647	0.047375	61329
168540_168560+	FJ616285.1:168540-168560	550.229	0.0670092	168544	=	169718_169738+	KF297339.1:169718-169738	325.817	0.0719927	169719
51045_51065+	FJ616285.1:51045-51065	2280.8	0.0744769	51048	=	51824_51844+	KF297339.1:51824-51844	399.46	0.0519449	51831
14679_14699-	FJ616285.1:14679-14699	333.532	0.0750128	14699	=	15452_15472-	KF297339.1:15452-15472	419.545	0.0645107	15472
172643_172663+	FJ616285.1:172643-172663	4089.27	0.0759952	172646	=	173823_173843+	KF297339.1:173823-173843	1989.49	0.0603113	173824
41728_41748+	FJ616285.1:41728-41748	656.08	0.0762687	41730	=	42556_42576+	KF297339.1:42556-42576	1333.39	0.0744257	42558
51576_51596-	FJ616285.1:51576-51596	1688.63	0.0764206	51594	=	52407_52427-	KF297339.1:52407-52427	928.354	0.0621949	52425
73859_73879+	FJ616285.1:73859-73879	2233.87	0.0783996	73861	=	75039_75059+	KF297339.1:75039-75059	2955.78	0.0442572	75041
23976_23996-	FJ616285.1:23976-23996	931.694	0.079147	23995	=	24789_24809-	KF297339.1:24789-24809	262.215	0.0791331	24809
6628_6648+	FJ616285.1:6628-6648	753.943	0.0820879	6630	=	7341_7361+	KF297339.1:7341-7361	613.696	0.0529222	7343
167599_167619-	FJ616285.1:167599-167619	506.29	0.0832282	167617	=	168793_168813-	KF297339.1:168793-168813	575.758	0.0548424	168812
172308_172328-	FJ616285.1:172308-172328	2351.7	0.0834303	172325	=	173484_173504-	KF297339.1:173484-173504	358.175	0.0806015	173503
10221_10241-	FJ616285.1:10221-10241	1573.79	0.0836704	10237	=	10976_10996-	KF297339.1:10976-10996	1800.92	0.0420798	10994
12259_12279+	FJ616285.1:12259-12279	549.23	0.0839138	12261	=	13023_13043+	KF297339.1:13023-13043	1403.69	0.0501317	13025
165045_165065-	FJ616285.1:165045-165065	4382.86	0.0841242	165063	=	166243_166263-	KF297339.1:166243-166263	3642	0.0720843	166261
157937_157957+	FJ616285.1:157937-157957	406.43	0.0842378	157940	=	159127_159147+	KF297339.1:159127-159147	442.977	0.0651715	159128
113294_113314+	FJ616285.1:113294-113314	1471.94	0.0867766	113296	=	114469_114489+	KF297339.1:114469-114489	2718.11	0.0653863	114471
25673_25693-	FJ616285.1:25673-25693	1166.36	0.0880603	25675	=	26477_26497-	KF297339.1:26477-26497	211.68	0.0309275	26485
22211_22231+	FJ616285.1:22211-22231	325.544	0.0889884	22216	=	23028_23048+	KF297339.1:23028-23048	296.805	0.0486336	23030
171388_171408-	FJ616285.1:171388-171408	3852.6	0.0895504	171407	=	172566_172586-	KF297339.1:172566-172586	3354.12	0.0677813	172585
30718_30738-	FJ616285.1:30718-30738	652.086	0.0908715	30736	=	31525_31545-	KF297339.1:31525-31545	239.899	0.109058	31545
50944_50964-	FJ616285.1:50944-50964	1824.44	0.0938281	50958	=	51776_51796-	KF297339.1:51776-51796	2357.71	0.0562492	51790
224966_224986+	FJ616285.1:224966-224986	335.53	0.094189	224968	=	228060_228080+	KF297339.1:228060-228080	396.113	0.0728819	228062
17484_17504+	FJ616285.1:17484-17504	1451.96	0.0943186	17489	=	18294_18314+	KF297339.1:18294-18314	255.52	0.081428	18298
22816_22836+	FJ616285.1:22816-22836	3053.72	0.0944354	22820	=	23632_23652+	KF297339.1:23632-23652	3035	0.0725302	23634
86500_86520+	FJ616285.1:86500-86520	304.573	0.0951155	86501	=	87679_87699+	KF297339.1:87679-87699	553.442	0.0652043	87680
169801_169821+	FJ616285.1:169801-169821	345.516	0.0952779	169805	=	170975_170995+	KF297339.1:170975-170995	218.699	0.235135	170982
128459_128479+	FJ616285.1:128459-128479	734.97	0.0967485	128463	=	129631_129651+	KF297339.1:129631-129651	807.846	0.0748229	129636
10441_10461-	FJ616285.1:10441-10461	1247.25	0.0981858	10454	=	11199_11219-	KF297339.1:11199-11219	3554.97	0.0548158	11216
121875_121895+	FJ616285.1:121875-121895	721.988	0.0984881	121879	=	123060_123080+	KF297339.1:123060-123080	1150.4	0.112144	123064
154515_154535-	FJ616285.1:154515-154535	5613.13	0.098529	154534	=	155704_155724-	KF297339.1:155704-155724	5832.34	0.0682157	155723
130735_130755-	FJ616285.1:130735-130755	3240.46	0.0991524	130751	=	131908_131928-	KF297339.1:131908-131928	4492.25	0.0658716	131924
106197_106217+	FJ616285.1:106197-106217	13990.4	0.100522	106205	=	107367_107387+	KF297339.1:107367-107387	9886.08	0.102755	107375
56889_56909+	FJ616285.1:56889-56909	890.751	0.100525	56891	=	58066_58086+	KF297339.1:58066-58086	490.956	0.0698279	58068
31607_31627+	FJ616285.1:31607-31627	2710.2	0.100575	31612	=	32417_32437+	KF297339.1:32417-32437	928.354	0.0962077	32421
107285_107305-	FJ616285.1:107285-107305	995.604	0.101841	107300	=	108464_108484-	KF297339.1:108464-108484	2641.12	0.0423566	108482
24653_24673+	FJ616285.1:24653-24673	2646.29	0.102008	24656	=	25469_25489+	KF297339.1:25469-25489	3123.15	0.066439	25470
214880_214900-	FJ616285.1:214880-214900	348.511	0.102016	214897	=	217984_218004-	KF297339.1:217984-218004	631.548	0.0671397	218000
15463_15483+	FJ616285.1:15463-15483	230.677	0.102752	15467	=	16262_16282+	KF297339.1:16262-16282	208.656	0.0129711	16266
60327_60347-	FJ616285.1:60327-60347	6084.47	0.103016	60344	=	61503_61523-	KF297339.1:61503-61523	1572.18	0.062548	61520
12592_12612+	FJ616285.1:12592-12612	203.714	0.103423	12594	=	13397_13417+	KF297339.1:13397-13417	253.289	0.131787	13416
96389_96409-	FJ616285.1:96389-96409	952.664	0.103667	96407	=	97558_97578-	KF297339.1:97558-97578	245.478	0.095554	97576
171091_171111-	FJ616285.1:171091-171111	8218.48	0.104306	171091	=	172249_172269-	KF297339.1:172249-172269	3344.08	0.0987399	172269
25919_25939-	FJ616285.1:25919-25939	710.005	0.105714	25935	=	26719_26739-	KF297339.1:26719-26739	1496.3	0.0590875	26736
45988_46008+	FJ616285.1:45988-46008	4630.51	0.106072	45992	=	46819_46839+	KF297339.1:46819-46839	8323.94	0.0873563	46823
108328_108348+	FJ616285.1:108328-108348	322.548	0.106145	108332	=	109516_109536+	KF297339.1:109516-109536	397.228	0.0794907	109520
124942_124962-	FJ616285.1:124942-124962	786.897	0.107098	124959	=	126115_126135-	KF297339.1:126115-126135	2650.05	0.0466396	126132
140763_140783+	FJ616285.1:140763-140783	4588.57	0.107328	140767	=	141950_141970+	KF297339.1:141950-141970	1444.97	0.0911552	141954
107158_107178-	FJ616285.1:107158-107178	318.553	0.107476	107178	=	108333_108353-	KF297339.1:108333-108353	507.694	0.0568639	108333
34070_34090-	FJ616285.1:34070-34090	609.146	0.108086	34089	=	34886_34906-	KF297339.1:34886-34906	258.868	0.139402	34905
224779_224799-	FJ616285.1:224779-224799	508.287	0.108808	224796	=	227874_227894-	KF297339.1:227874-227894	530.01	0.0476609	227890
106850_106870+	FJ616285.1:106850-106870	1143.4	0.109407	106853	=	108019_108039+	KF297339.1:108019-108039	1207.31	0.0560444	108020
131230_131250+	FJ616285.1:131230-131250	7203.9	0.109491	131237	=	132407_132427+	KF297339.1:132407-132427	5715.18	0.0603006	132408
158758_158778+	FJ616285.1:158758-158778	453.364	0.110371	158764	=	159953_159973+	KF297339.1:159953-159973	214.236	0.0758	159959
125014_125034+	FJ616285.1:125014-125034	877.769	0.111012	125016	=	126187_126207+	KF297339.1:126187-126207	617.043	0.0877252	126189
11431_11451+	FJ616285.1:11431-11451	10790.9	0.111413	11432	=	12202_12222+	KF297339.1:12202-12222	219.815	0.0943973	12216
99316_99336+	FJ616285.1:99316-99336	329.538	0.111885	99318	=	100469_100489+	KF297339.1:100469-100489	324.701	0.161151	100488
19190_19210+	FJ616285.1:19190-19210	1564.81	0.111921	19194	=	20004_20024+	KF297339.1:20004-20024	1015.39	0.0755224	20008
124634_124654-	FJ616285.1:124634-124654	13546	0.111985	124650	=	125807_125827-	KF297339.1:125807-125827	6887.9	0.0835646	125826
115601_115621+	FJ616285.1:115601-115621	2968.84	0.113103	115602	=	116776_116796+	KF297339.1:116776-116796	1675.95	0.0931267	116777
60869_60889+	FJ616285.1:60869-60889	9202.1	0.11319	60871	=	62046_62066+	KF297339.1:62046-62066	8747.95	0.0822972	62047
55146_55166-	FJ616285.1:55146-55166	2744.15	0.113246	55163	=	56323_56343-	KF297339.1:56323-56343	1973.87	0.0690156	56340
166061_166081+	FJ616285.1:166061-166081	243.658	0.11349	166071	=	167253_167273+	KF297339.1:167253-167273	248.826	0.0942685	167263
125941_125961+	FJ616285.1:125941-125961	1877.37	0.113628	125943	=	127114_127134+	KF297339.1:127114-127134	1041.05	0.0459296	127116
139954_139974+	FJ616285.1:139954-139974	3537.04	0.114293	139958	=	141130_141150+	KF297339.1:141130-141150	1778.6	0.0664479	141133
216401_216421-	FJ616285.1:216401-216421	863.789	0.114333	216418	=	219504_219524-	KF297339.1:219504-219524	817.889	0.0683889	219521
107481_107501-	FJ616285.1:107481-107501	424.405	0.1148	107498	=	48920_48940-	KF297339.1:48920-48940	397.228	0.0931176	48925
224270_224290-	FJ616285.1:224270-224290	6095.45	0.11644	224287	=	227364_227384-	KF297339.1:227364-227384	4695.33	0.0678261	227381
20819_20839+	FJ616285.1:20819-20839	799.879	0.116884	20821	=	21632_21652+	KF297339.1:21632-21652	851.363	0.0911322	21635
227254_227274+	FJ616285.1:227254-227274	563.21	0.116901	227258	=	230348_230368+	KF297339.1:230348-230368	233.204	0.119926	230352
156404_156424+	FJ616285.1:156404-156424	357.499	0.117868	156406	=	157594_157614+	KF297339.1:157594-157614	281.184	0.0513355	157596
25842_25862-	FJ616285.1:25842-25862	6257.23	0.11848	25861	=	26672_26692-	KF297339.1:26672-26692	2917.84	0.0760609	26672
162549_162569-	FJ616285.1:162549-162569	375.474	0.119239	162566	=	163738_163758-	KF297339.1:163738-163758	276.721	0.107587	163755
2783_2803+	FJ616285.1:2783-2803	1450.97	0.119794	2787	=	3749_3769+	KF297339.1:3749-3769	487.609	0.0758579	3750
215020_215040+	FJ616285.1:215020-215040	1240.26	0.119973	215025	=	218124_218144+	KF297339.1:218124-218144	1708.31	0.0691822	218126
116833_116853+	FJ616285.1:116833-116853	4018.37	0.12092	116838	=	118008_118028+	KF297339.1:118008-118028	3601.83	0.0756435	118013
169753_169773-	FJ616285.1:169753-169773	2892.94	0.121077	169766	=	170930_170950-	KF297339.1:170930-170950	3865.17	0.097799	170943
76188_76208+	FJ616285.1:76188-76208	7022.16	0.121889	76193	=	77367_77387+	KF297339.1:77367-77387	3746.89	0.101127	77370
27537_27557+	FJ616285.1:27537-27557	1218.29	0.122137	27545	=	154201_154221-	KF297339.1:154201-154221	439.629	0.0738762	154214
142958_142978-	FJ616285.1:142958-142978	1648.69	0.1222	142975	=	144141_144161-	KF297339.1:144141-144161	656.096	0.11688	144160
168535_168555-	FJ616285.1:168535-168555	11191.3	0.122252	168550	=	169712_169732-	KF297339.1:169712-169732	9187.58	0.0991765	169727
25176_25196-	FJ616285.1:25176-25196	1032.55	0.122427	25191	=	25988_26008-	KF297339.1:25988-26008	1391.42	0.0687286	26005
9552_9572-	FJ616285.1:9552-9572	3291.39	0.124023	9569	=	10229_10249-	KF297339.1:10229-10249	383.839	0.0282047	10249
12302_12322+	FJ616285.1:12302-12322	656.08	0.124438	12309	=	13062_13082+	KF297339.1:13062-13082	364.321	0.0501317	13073
110739_110759-	FJ616285.1:110739-110759	2396.64	0.124722	110754	=	111925_111945-	KF297339.1:111925-111945	3325.11	0.0979465	111944
175084_175104+	FJ616285.1:175084-175104	1317.15	0.124966	175088	=	176267_176287+	KF297339.1:176267-176287	660.56	0.0764829	176270
44744_44764+	FJ616285.1:44744-44764	2967.84	0.125564	44752	=	45575_45595+	KF297339.1:45575-45595	2276.25	0.0697558	45583
145838_145858-	FJ616285.1:145838-145858	397.443	0.125901	145852	=	147027_147047-	KF297339.1:147027-147047	312.427	0.502446	147035
27904_27924+	FJ616285.1:27904-27924	992.608	0.126028	27910	=	28713_28733+	KF297339.1:28713-28733	785.53	0.0585728	28715
77137_77157+	FJ616285.1:77137-77157	280.607	0.126703	77141	=	78313_78333+	KF297339.1:78313-78333	323.585	0.105946	78318
219059_219079-	FJ616285.1:219059-219079	1703.61	0.127536	219076	=	222162_222182-	KF297339.1:222162-222182	646.054	0.114507	222179
160927_160947-	FJ616285.1:160927-160947	6595.75	0.127772	160944	=	162114_162134-	KF297339.1:162114-162134	2372.21	0.0844283	162133
71069_71089+	FJ616285.1:71069-71089	6376.06	0.128044	71070	=	72242_72262+	KF297339.1:72242-72262	4145.23	0.0840092	72244
69117_69137-	FJ616285.1:69117-69137	2027.16	0.128617	69135	=	70291_70311-	KF297339.1:70291-70311	285.423	0.0825282	70311
153032_153052-	FJ616285.1:153032-153052	1780.5	0.128684	153052	=	154221_154241-	KF297339.1:154221-154241	1290.99	0.104823	154241
151234_151254-	FJ616285.1:151234-151254	4122.22	0.128734	151247	=	152422_152442-	KF297339.1:152422-152442	2741.55	0.115834	152441
225569_225589+	FJ616285.1:225569-225589	940.681	0.128785	225574	=	228664_228684+	KF297339.1:228664-228684	7342.03	0.0890862	228668
60963_60983-	FJ616285.1:60963-60983	2172.95	0.129077	60983	=	62149_62169-	KF297339.1:62149-62169	1039.93	0.0737397	62159
97112_97132-	FJ616285.1:97112-97132	1742.56	0.12922	97129	=	98285_98305-	KF297339.1:98285-98305	875.911	0.151407	98301
49690_49710+	FJ616285.1:49690-49710	274.615	0.129467	49695	=	50525_50545+	KF297339.1:50525-50545	362.638	0.104487	50530
14669_14689+	FJ616285.1:14669-14689	579.188	0.129591	14673	=	15442_15462+	KF297339.1:15442-15462	1118.04	0.0750435	15446
166003_166023-	FJ616285.1:166003-166023	3525.06	0.129623	166011	=	167184_167204-	KF297339.1:167184-167204	2289.64	0.0847148	167203
8163_8183-	FJ616285.1:8163-8183	984.62	0.129725	8179	=	8872_8892-	KF297339.1:8872-8892	377.144	0.129174	8892
160933_160953+	FJ616285.1:160933-160953	2424.6	0.129801	160936	=	162123_162143+	KF297339.1:162123-162143	3234.73	0.113234	162125
116512_116532+	FJ616285.1:116512-116532	42574.3	0.129966	116514	=	117687_117707+	KF297339.1:117687-117707	30303.2	0.118431	117689
68676_68696-	FJ616285.1:68676-68696	4910.12	0.131409	68692	=	69852_69872-	KF297339.1:69852-69872	3716.76	0.0825282	69868
9452_9472-	FJ616285.1:9452-9472	9527.64	0.131436	9471	=	10166_10186-	KF297339.1:10166-10186	545.631	0.0661377	10186
179500_179520-	FJ616285.1:179500-179520	3258.43	0.131743	179518	=	180679_180699-	KF297339.1:180679-180699	480.914	0.131316	180699
139208_139228-	FJ616285.1:139208-139228	8145.58	0.131751	139228	=	140383_140403-	KF297339.1:140383-140403	5624.8	0.106981	140403
34716_34736+	FJ616285.1:34716-34736	338.525	0.132254	34722	=	35535_35555+	KF297339.1:35535-35555	247.71	0.101977	35538
108197_108217-	FJ616285.1:108197-108217	12030.1	0.132664	108212	=	109384_109404-	KF297339.1:109384-109404	9730.98	0.0780628	109404
20844_20864+	FJ616285.1:20844-20864	9313.94	0.132897	20846	=	21658_21678+	KF297339.1:21658-21678	5455.2	0.101046	21660
98053_98073-	FJ616285.1:98053-98073	227.681	0.133021	98068	=	99238_99258-	KF297339.1:99238-99258	316.89	0.276154	99241
226710_226730-	FJ616285.1:226710-226730	3688.83	0.134221	226730	=	229804_229824-	KF297339.1:229804-229824	3791.52	0.119448	229824
43036_43056-	FJ616285.1:43036-43056	19352.9	0.134858	43051	=	43861_43881-	KF297339.1:43861-43881	11182.6	0.12658	43881
135035_135055+	FJ616285.1:135035-135055	1011.58	0.135379	135041	=	136210_136230+	KF297339.1:136210-136230	651.633	0.0899909	136212
156811_156831-	FJ616285.1:156811-156831	3645.89	0.136885	156829	=	158000_158020-	KF297339.1:158000-158020	1600.07	0.083447	158019
86619_86639-	FJ616285.1:86619-86639	729.977	0.137096	86638	=	87797_87817-	KF297339.1:87797-87817	546.747	0.160057	87817
73857_73877-	FJ616285.1:73857-73877	11066.5	0.137195	73871	=	75058_75078-	KF297339.1:75058-75078	435.166	0.0642681	75058
110810_110830+	FJ616285.1:110810-110830	6958.24	0.13758	110813	=	112000_112020+	KF297339.1:112000-112020	12889.8	0.0971472	112003
146845_146865-	FJ616285.1:146845-146865	11160.4	0.137929	146862	=	148031_148051-	KF297339.1:148031-148051	3226.92	0.113787	148048
103016_103036+	FJ616285.1:103016-103036	530.257	0.139066	103020	=	104185_104205+	KF297339.1:104185-104205	448.556	0.0905075	104188
161051_161071-	FJ616285.1:161051-161071	507.289	0.140171	161071	=	162242_162262-	KF297339.1:162242-162262	1197.26	0.0723385	162260
81683_81703-	FJ616285.1:81683-81703	591.171	0.140329	81699	=	82862_82882-	KF297339.1:82862-82882	206.425	0.10052	82880
71405_71425-	FJ616285.1:71405-71425	39387.8	0.140915	71416	=	72579_72599-	KF297339.1:72579-72599	23167.6	0.0924851	72596
27799_27819+	FJ616285.1:27799-27819	457.359	0.141078	27812	=	28610_28630+	KF297339.1:28610-28630	232.088	0.167149	28611
105121_105141+	FJ616285.1:105121-105141	512.282	0.141375	105129	=	106293_106313+	KF297339.1:106293-106313	526.662	0.0942147	106299
52673_52693-	FJ616285.1:52673-52693	2121.03	0.14155	52687	=	53500_53520-	KF297339.1:53500-53520	1324.47	0.119884	53518
24868_24888-	FJ616285.1:24868-24888	827.839	0.141568	24878	=	25677_25697-	KF297339.1:25677-25697	311.311	0.115919	25692
122009_122029-	FJ616285.1:122009-122029	2249.85	0.142224	122029	=	123194_123214-	KF297339.1:123194-123214	1058.9	0.109054	123214
222795_222815+	FJ616285.1:222795-222815	10810.8	0.142267	222798	=	225900_225920+	KF297339.1:225900-225920	4694.21	0.101859	225901
11807_11827+	FJ616285.1:11807-11827	923.705	0.143982	11811	=	12564_12584+	KF297339.1:12564-12584	230.231	0.0937899	12584
20744_20764-	FJ616285.1:20744-20764	3045.73	0.145267	20760	=	21558_21578-	KF297339.1:21558-21578	836.857	0.0937899	21574
26382_26402-	FJ616285.1:26382-26402	225.684	0.145868	26382	=	27120_27140-	KF297339.1:27120-27140	1322.23	0.0559492	27138
125533_125553+	FJ616285.1:125533-125553	421.409	0.146863	125538	=	126707_126727+	KF297339.1:126707-126727	623.738	0.0636413	126708
119697_119717-	FJ616285.1:119697-119717	4278	0.148363	119709	=	120871_120891-	KF297339.1:120871-120891	4155.28	0.0914051	120890
54038_54058-	FJ616285.1:54038-54058	1441.98	0.149763	54054	=	55215_55235-	KF297339.1:55215-55235	1710.54	0.0706742	55231
2860_2880+	FJ616285.1:2860-2880	2944.87	0.150242	2864	=	3827_3847+	KF297339.1:3827-3847	2441.39	0.127119	3830
160847_160867-	FJ616285.1:160847-160867	3415.21	0.151529	160865	=	162034_162054-	KF297339.1:162034-162054	2577.52	0.0868036	162054
8132_8152+	FJ616285.1:8132-8152	24149.1	0.152133	8136	=	8841_8861+	KF297339.1:8841-8861	3334.04	0.126908	8844
211707_211727-	FJ616285.1:211707-211727	37824	0.154783	211724	=	214822_214842-	KF297339.1:214822-214842	15659.3	0.0750115	214839
144391_144411+	FJ616285.1:144391-144411	67924.8	0.155748	144393	=	145576_145596+	KF297339.1:145576-145596	17152.2	0.145486	145578
22773_22793-	FJ616285.1:22773-22793	278.609	0.155969	22788	=	23582_23602-	KF297339.1:23582-23602	1296.57	0.0939346	23602
2018_2038+	FJ616285.1:2018-2038	1059.51	0.156597	2022	=	2982_3002+	KF297339.1:2982-3002	1248.59	0.0780354	2986
18772_18792-	FJ616285.1:18772-18792	260.635	0.156621	18786	=	19583_19603-	KF297339.1:19583-19603	280.068	0.038655	19600
134975_134995-	FJ616285.1:134975-134995	12042.1	0.156807	134991	=	136145_136165-	KF297339.1:136145-136165	4579.28	0.0992936	136164
50628_50648+	FJ616285.1:50628-50648	427.401	0.157128	50631	=	51433_51453+	KF297339.1:51433-51453	259.984	0.0728721	51452
136500_136520+	FJ616285.1:136500-136520	25573.1	0.157873	136504	=	137671_137691+	KF297339.1:137671-137691	6194.98	0.149561	137675
63802_63822+	FJ616285.1:63802-63822	10004	0.158085	63807	=	64978_64998+	KF297339.1:64978-64998	4478.86	0.131533	64979
180086_180106+	FJ616285.1:180086-180106	465.348	0.158464	180090	=	181278_181298+	KF297339.1:181278-181298	503.23	0.0681248	181280
176516_176536-	FJ616285.1:176516-176536	1903.33	0.159815	176534	=	177695_177715-	KF297339.1:177695-177715	1295.46	0.116301	177713
157532_157552-	FJ616285.1:157532-157552	3976.43	0.160609	157548	=	158718_158738-	KF297339.1:158718-158738	338.09	0.0907266	158736
47067_47087+	FJ616285.1:47067-47087	1696.62	0.160659	47071	=	47899_47919+	KF297339.1:47899-47919	1786.41	0.134335	47901
144634_144654+	FJ616285.1:144634-144654	32596.3	0.160862	144636	=	145819_145839+	KF297339.1:145819-145839	11376.8	0.0936522	145821
106902_106922-	FJ616285.1:106902-106922	21904.3	0.161352	106916	=	108068_108088-	KF297339.1:108068-108088	47819.2	0.119631	108086
29976_29996+	FJ616285.1:29976-29996	34916	0.161488	29979	=	30785_30805+	KF297339.1:30785-30805	18384.1	0.148153	30788
57236_57256+	FJ616285.1:57236-57256	387.457	0.163131	57237	=	58413_58433+	KF297339.1:58413-58433	311.311	0.191266	58414
37774_37794-	FJ616285.1:37774-37794	14224.1	0.164784	37790	=	38586_38606-	KF297339.1:38586-38606	3915.38	0.129034	38606
84380_84400-	FJ616285.1:84380-84400	21859.4	0.16584	84398	=	85559_85579-	KF297339.1:85559-85579	5885.9	0.179334	85577
70742_70762-	FJ616285.1:70742-70762	276.612	0.166616	70756	=	71912_71932-	KF297339.1:71912-71932	819.005	0.0903267	71930
33786_33806-	FJ616285.1:33786-33806	370.481	0.167052	33798	=	34597_34617-	KF297339.1:34597-34617	301.269	0.164701	34616
128836_128856-	FJ616285.1:128836-128856	13531	0.168261	128854	=	130007_130027-	KF297339.1:130007-130027	2741.55	0.122415	130027
173768_173788+	FJ616285.1:173768-173788	266.626	0.172856	173770	=	174949_174969+	KF297339.1:174949-174969	255.52	0.0706143	174952
1077_1097+	FJ616285.1:1077-1097	23415.2	0.176753	1080	=	2041_2061+	KF297339.1:2041-2061	6132.49	0.121663	2044
164289_164309+	FJ616285.1:164289-164309	18562	0.176855	164292	=	165487_165507+	KF297339.1:165487-165507	6190.51	0.103471	165490
101051_101071+	FJ616285.1:101051-101071	882.762	0.17751	101057	=	102221_102241+	KF297339.1:102221-102241	355.943	0.200232	102222
128773_128793+	FJ616285.1:128773-128793	920.709	0.184496	128782	=	129946_129966+	KF297339.1:129946-129966	1687.1	0.208016	129947
100979_100999-	FJ616285.1:100979-100999	3392.24	0.18555	100993	=	102149_102169-	KF297339.1:102149-102169	1413.73	0.21378	102163
143027_143047+	FJ616285.1:143027-143047	4138.2	0.187105	143031	=	144212_144232+	KF297339.1:144212-144232	2493.84	0.208736	144216
137450_137470+	FJ616285.1:137450-137470	587.177	0.192863	137465	=	138620_138640+	KF297339.1:138620-138640	232.088	0.202133	138638
206578_206598-	FJ616285.1:206578-206598	250.649	0.194382	206595	=	209693_209713-	KF297339.1:209693-209713	454.135	0.158926	209710
123551_123571-	FJ616285.1:123551-123571	10055.9	0.197862	123568	=	124724_124744-	KF297339.1:124724-124744	8262.57	0.121089	124743
117821_117841-	FJ616285.1:117821-117841	1082.48	0.198284	117838	=	119001_119021-	KF297339.1:119001-119021	541.168	0.186713	119018
26166_26186-	FJ616285.1:26166-26186	690.033	0.198465	26182	=	26977_26997-	KF297339.1:26977-26997	627.085	0.0762496	26996
26971_26991-	FJ616285.1:26971-26991	296.584	0.199795	26985	=	27779_27799-	KF297339.1:27779-27799	224.278	0.136767	27794
117852_117872+	FJ616285.1:117852-117872	3763.72	0.202922	117858	=	119032_119052+	KF297339.1:119032-119052	1407.04	0.214797	119033
91030_91050-	FJ616285.1:91030-91050	492.31	0.224678	91045	=	92200_92220-	KF297339.1:92200-92220	470.872	0.113041	92218
15970_15990-	FJ616285.1:15970-15990	296.584	0.235314	15988	=	16844_16864-	KF297339.1:16844-16864	4343.85	0.0359302	16863
226784_226804+	FJ616285.1:226784-226804	969.641	0.239013	226791	=	229878_229898+	KF297339.1:229878-229898	787.762	0.184382	229885
95572_95592-	FJ616285.1:95572-95592	401.437	0.239456	95588	=	96745_96765-	KF297339.1:96745-96765	403.923	0.209951	96760
103905_103925+	FJ616285.1:103905-103925	3857.59	0.240312	103907	=	105075_105095+	KF297339.1:105075-105095	3052.86	0.248825	105077
23579_23599+	FJ616285.1:23579-23599	222.688	0.242442	23583	=	24393_24413+	KF297339.1:24393-24413	941.744	0.129327	24397
118106_118126-	FJ616285.1:118106-118126	1214.3	0.247246	118123	=	119287_119307-	KF297339.1:119287-119307	551.21	0.0769253	119307
227303_227323+	FJ616285.1:227303-227323	364.489	0.249278	227306	=	230397_230417+	KF297339.1:230397-230417	331.396	0.12795	230400
63186_63206-	FJ616285.1:63186-63206	272.618	0.256001	63202	=	64377_64397-	KF297339.1:64377-64397	209.772	0.318253	64378
52079_52099-	FJ616285.1:52079-52099	433.392	0.267375	52098	=	52910_52930-	KF297339.1:52910-52930	1180.53	0.273587	52929
174563_174583-	FJ616285.1:174563-174583	5915.71	0.273345	174577	=	175743_175763-	KF297339.1:175743-175763	949.554	0.198571	175763
57061_57081-	FJ616285.1:57061-57081	8108.63	0.279319	57077	=	58347_58367-	KF297339.1:58347-58367	4752.23	0.116183	58359
4921_4941+	FJ616285.1:4921-4941	322.548	0.31027	4930	=	5883_5903+	KF297339.1:5883-5903	242.131	0.394952	5891
158140_158160-	FJ616285.1:158140-158160	367.485	0.311745	158149	=	159330_159350-	KF297339.1:159330-159350	432.934	0.10836	159345
219129_219149+	FJ616285.1:219129-219149	450.369	0.330392	219132	=	222233_222253+	KF297339.1:222233-222253	579.105	0.609024	222235
27039_27059+	FJ616285.1:27039-27059	36565.7	0.345498	27043	=	27848_27868+	KF297339.1:27848-27868	15863.5	0.247787	27852
163317_163337-	FJ616285.1:163317-163337	235.67	0.352011	163327	=	164509_164529-	KF297339.1:164509-164529	217.284	0.725114	164522
33289_33309-	FJ616285.1:33289-33309	436.388	0.353047	33303	=	34103_34123-	KF297339.1:34103-34123	378.26	0.391149	34119
40872_40892+	FJ616285.1:40872-40892	919.711	0.370824	40875	=	41698_41718+	KF297339.1:41698-41718	724.161	0.303979	41700
207446_207466-	FJ616285.1:207446-207466	440.383	0.394697	207460	=	210560_210580-	KF297339.1:210560-210580	348.133	0.310975	210575
216807_216827-	FJ616285.1:216807-216827	772.916	0.410586	216818	=	219908_219928-	KF297339.1:219908-219928	929.47	0.53967	219926
214056_214076-	FJ616285.1:214056-214076	1241.26	0.428587	214070	=	217171_217191-	KF297339.1:217171-217191	1207.31	0.434904	217185
49796_49816-	FJ616285.1:49796-49816	581.185	0.439549	49808	=	50631_50651-	KF297339.1:50631-50651	1482.91	0.523813	50643
96899_96919-	FJ616285.1:96899-96919	263.63	0.479508	96908	=	98071_98091-	KF297339.1:98071-98091	1300.32	0.542799	98078
179740_179760-	FJ616285.1:179740-179760	3374.27	0.535419	179756	=	180538_180558+	KF297339.1:180538-180558	217.583	0.742192	180553
122068_122088+	FJ616285.1:122068-122088	447.373	0.562191	122074	=	123255_123275+	KF297339.1:123255-123275	230.235	0.752229	123269
234212_234232-	FJ616285.1:234212-234232	5659.07	0.562641	234227	=	236795_236815-	KF297339.1:236795-236815	755.403	0.493241	236815
214209_214229-	FJ616285.1:214209-214229	243.658	0.572854	214227	=	217312_217332-	KF297339.1:217312-217332	230.973	0.289041	217330
22345_22365+	FJ616285.1:22345-22365	437.387	0.671365	22361	=	23159_23179+	KF297339.1:23159-23179	429.587	0.615326	23175
84250_84270-	FJ616285.1:84250-84270	698.021	0.741385	84256	=	85433_85453-	KF297339.1:85433-85453	652.324	0.412823	85435
138391_138411+	FJ616285.1:138391-138411	327.541	0.75983	138397	=	139566_139586+	KF297339.1:139566-139586	406.155	0.744118	139572
97913_97933-	FJ616285.1:97913-97933	241.661	0.762853	97924	=	99089_99109-	KF297339.1:99089-99109	463.061	0.705275	99102
180492_180512-	FJ616285.1:180492-180512	3063.7	0.768924	180509	=	181691_181711-	KF297339.1:181691-181711	364.87	0.712103	181710
140135_140155+	FJ616285.1:140135-140155	663.07	0.78245	140141	=	141322_141342+	KF297339.1:141322-141342	631.548	0.819962	141328
121540_121560-	FJ616285.1:121540-121560	10651.1	0.801004	121559	=	122721_122741-	KF297339.1:122721-122741	1453.9	0.613071	122740
129094_129114-	FJ616285.1:129094-129114	455.362	0.80102	129102	=	130268_130288-	KF297339.1:130268-130288	222.046	0.731337	130275
228934_228954-	FJ616285.1:228934-228954	249.65	0.843934	228949	=	232027_232047-	KF297339.1:232027-232047	206.425	0.77357	232043
23129_23149+	FJ616285.1:23129-23149	480.327	0.847114	23134	=	23945_23965+	KF297339.1:23945-23965	729.74	0.644107	23948
97057_97077+	FJ616285.1:97057-97077	3000.79	0.848673	97065	=	98236_98256+	KF297339.1:98236-98256	4858.24	0.712156	98237
26804_26824-	FJ616285.1:26804-26824	457.359	0.866621	26823	=	27613_27633-	KF297339.1:27613-27633	1150.4	0.732464	27632
95924_95944+	FJ616285.1:95924-95944	2231.87	0.869067	95930	=	97096_97116+	KF297339.1:97096-97116	4404.1	0.588732	97102
140632_140652+	FJ616285.1:140632-140652	252.646	0.870411	140633	=	9345_9365+	KF297339.1:9345-9365	373.796	0.907489	9360
212392_212412-	FJ616285.1:212392-212412	834.83	0.886458	212406	=	215506_215526-	KF297339.1:215506-215526	733.087	0.636243	215521
13025_13045+	FJ616285.1:13025-13045	2730.17	0.895657	13028	=	13796_13816+	KF297339.1:13796-13816	661.675	0.73218	13799
44775_44795+	FJ616285.1:44775-44795	4363.88	0.898912	44782	=	45606_45626+	KF297339.1:45606-45626	768.793	0.717002	45618
87315_87335-	FJ616285.1:87315-87335	766.925	0.910003	87333	=	88487_88507-	KF297339.1:88487-88507	270.026	0.831921	88506
40708_40728-	FJ616285.1:40708-40728	667.065	0.910024	40725	=	41533_41553-	KF297339.1:41533-41553	361.522	0.681265	41551
163378_163398+	FJ616285.1:163378-163398	379.468	0.929993	163383	=	164577_164597+	KF297339.1:164577-164597	281.184	0.725114	164581
176039_176059-	FJ616285.1:176039-176059	3950.46	0.943985	176058	=	177226_177246-	KF297339.1:177226-177246	497.651	1.09315	177239
96004_96024-	FJ616285.1:96004-96024	768.922	0.947028	96018	=	97183_97203-	KF297339.1:97183-97203	1749.59	0.68581	97190
226026_226046-	FJ616285.1:226026-226046	565.208	0.976171	226043	=	229119_229139-	KF297339.1:229119-229139	288.995	0.883456	229137
94902_94922-	FJ616285.1:94902-94922	4181.14	0.993945	94918	=	96077_96097-	KF297339.1:96077-96097	1062.25	0.877327	96087
229312_229332+	FJ616285.1:229312-229332	1051.53	0.994307	229316	=	132601_132621+	KF297339.1:132601-132621	519.967	0.605533	132607
131429_131449+	FJ616285.1:131429-131449	536.248	0.99451	131434	=	73497_73517+	KF297339.1:73497-73517	475.335	0.755391	73499
4672_4692-	FJ616285.1:4672-4692	79108.1	1.00591	4690	=	5634_5654-	KF297339.1:5634-5654	38046.9	1.02249	5652
2918_2938-	FJ616285.1:2918-2938	2720.19	1.00738	2932	=	3884_3904-	KF297339.1:3884-3904	305.732	0.6905	3898
7375_7395-	FJ616285.1:7375-7395	85610	1.00845	7393	=	7997_8017-	KF297339.1:7997-8017	1108	0.922526	8001
9154_9174-	FJ616285.1:9154-9174	2434.59	1.00927	9174	=	9870_9890-	KF297339.1:9870-9890	719.697	0.737082	9889
42959_42979+	FJ616285.1:42959-42979	1747.55	1.00971	42963	=	43787_43807+	KF297339.1:43787-43807	299.037	0.721043	43791
13226_13246+	FJ616285.1:13226-13246	3463.14	1.01332	13229	=	14000_14020+	KF297339.1:14000-14020	3382.02	0.945912	14001
228904_228924-	FJ616285.1:228904-228924	974.634	1.02006	228923	=	232001_232021-	KF297339.1:232001-232021	399.46	0.826602	232017
103572_103592+	FJ616285.1:103572-103592	1897.34	1.0216	103577	=	104744_104764+	KF297339.1:104744-104764	233.204	0.909117	104745
149056_149076-	FJ616285.1:149056-149076	265.628	1.02616	149074	=	150245_150265-	KF297339.1:150245-150265	648.286	0.769568	150260
160997_161017+	FJ616285.1:160997-161017	2846.01	1.03039	160998	=	162186_162206+	KF297339.1:162186-162206	4129.32	1.08543	162187
73538_73558-	FJ616285.1:73538-73558	855.8	1.04938	73555	=	74717_74737-	KF297339.1:74717-74737	977.45	0.752232	74735
96991_97011-	FJ616285.1:96991-97011	265.628	1.05095	97003	=	98157_98177-	KF297339.1:98157-98177	453.019	0.693029	98175
44562_44582+	FJ616285.1:44562-44582	703.014	1.07327	44566	=	45393_45413+	KF297339.1:45393-45413	843.552	0.98393	45397
94601_94621-	FJ616285.1:94601-94621	8907.51	1.087	94614	=	95770_95790-	KF297339.1:95770-95790	6519.68	0.946772	95783
95641_95661+	FJ616285.1:95641-95661	6146.38	1.09455	95647	=	96815_96835+	KF297339.1:96815-96835	13785.8	0.730134	91819
94217_94237-	FJ616285.1:94217-94237	6684.63	1.10156	94234	=	95391_95411-	KF297339.1:95391-95411	2314.19	1.02373	95410
66384_66404+	FJ616285.1:66384-66404	283.602	1.10971	66387	=	67560_67580+	KF297339.1:67560-67580	353.712	0.887602	67563
226386_226406-	FJ616285.1:226386-226406	480.327	1.11029	226404	=	229480_229500-	KF297339.1:229480-229500	970.755	0.710023	229498
70998_71018-	FJ616285.1:70998-71018	985.618	1.11557	71016	=	72177_72197-	KF297339.1:72177-72197	731.971	0.610098	72190
174177_174197+	FJ616285.1:174177-174197	766.925	1.11948	174185	=	175353_175373-	KF297339.1:175353-175373	396.113	0.872305	175361
93951_93971-	FJ616285.1:93951-93971	20817.8	1.12123	93957	=	95109_95129-	KF297339.1:95109-95129	2314.19	0.951216	95120
93974_93994-	FJ616285.1:93974-93994	14380.8	1.1237	93993	=	95130_95150-	KF297339.1:95130-95150	341.438	0.861379	95139
95580_95600+	FJ616285.1:95580-95600	3402.23	1.12474	95596	=	96747_96767+	KF297339.1:96747-96767	1773.02	0.769354	96754
94736_94756+	FJ616285.1:94736-94756	36649.6	1.12693	94739	=	95905_95925+	KF297339.1:95905-95925	14263.4	0.813341	95914
93568_93588+	FJ616285.1:93568-93588	1.33537e+06	1.1306	93570	=	94732_94752+	KF297339.1:94732-94752	501009	1.08516	94733
93548_93568+	FJ616285.1:93548-93568	7429.58	1.13131	93567	=	94712_94732+	KF297339.1:94712-94732	7783.89	1.16853	94732
94979_94999-	FJ616285.1:94979-94999	568.203	1.13557	94998	=	96151_96171-	KF297339.1:96151-96171	471.988	0.770305	96154
165816_165836+	FJ616285.1:165816-165836	245.656	1.13639	165820	=	167008_167028+	KF297339.1:167008-167028	226.509	0.736841	167012
93917_93937+	FJ616285.1:93917-93937	18942.4	1.14041	93928	=	95080_95100+	KF297339.1:95080-95100	22318.4	0.787959	95094
94430_94450-	FJ616285.1:94430-94450	83674.7	1.16024	94443	=	95594_95614-	KF297339.1:95594-95614	4938.58	1.00911	95611
37520_37540+	FJ616285.1:37520-37540	999.599	1.16715	37535	=	38336_38356+	KF297339.1:38336-38356	2079.87	0.872297	38351
95228_95248-	FJ616285.1:95228-95248	1396.04	1.16961	95242	=	96396_96416-	KF297339.1:96396-96416	500.999	0.815737	96408
174334_174354+	FJ616285.1:174334-174354	10559.2	1.17174	174342	=	175517_175537+	KF297339.1:175517-175537	1737.32	0.881234	175525
224339_224359+	FJ616285.1:224339-224359	344.517	1.1734	224342	=	227433_227453+	KF297339.1:227433-227453	464.177	1.06314	227436
122544_122564+	FJ616285.1:122544-122564	410.425	1.17427	122548	=	123731_123751+	KF297339.1:123731-123751	400.576	0.752229	123733
176907_176927-	FJ616285.1:176907-176927	1310.16	1.18296	176924	=	178090_178110-	KF297339.1:178090-178110	435.166	0.744266	178103
81537_81557-	FJ616285.1:81537-81557	387.457	1.1895	81553	=	82715_82735-	KF297339.1:82715-82735	278.952	0.937899	82732
233692_233712+	FJ616285.1:233692-233712	226.682	1.19666	233697	=	236294_236314+	KF297339.1:236294-236314	313.543	0.765374	236296
93528_93548-	FJ616285.1:93528-93548	797.881	1.19817	93545	=	94689_94709-	KF297339.1:94689-94709	228.741	1.0294	94704
90176_90196+	FJ616285.1:90176-90196	330.537	1.19913	90177	=	91349_91369+	KF297339.1:91349-91369	257.752	1.00104	91350
210273_210293-	FJ616285.1:210273-210293	203.714	1.20229	210291	=	213389_213409-	KF297339.1:213389-213409	797.804	0.992857	213406
176819_176839+	FJ616285.1:176819-176839	768.922	1.20391	176826	=	177998_178018+	KF297339.1:177998-178018	822.352	0.828281	178006
96771_96791-	FJ616285.1:96771-96791	201.717	1.20767	96776	=	97900_97920-	KF297339.1:97900-97920	2362.17	0.679825	97917
95144_95164-	FJ616285.1:95144-95164	4989.01	1.20937	95151	=	96318_96338-	KF297339.1:96318-96338	7369.93	0.942208	96337
96709_96729-	FJ616285.1:96709-96729	1547.83	1.21401	96721	=	97880_97900-	KF297339.1:97880-97900	5514.33	0.749145	97890
97489_97509-	FJ616285.1:97489-97509	211.703	1.21913	97504	=	98659_98679-	KF297339.1:98659-98679	829.047	0.679038	98677
27019_27039+	FJ616285.1:27019-27039	444.377	1.22086	27030	=	27828_27848+	KF297339.1:27828-27848	325.239	0.982923	27839
94535_94555+	FJ616285.1:94535-94555	34966	1.24205	94547	=	95704_95724+	KF297339.1:95704-95724	9759.99	0.912986	95716
95463_95483-	FJ616285.1:95463-95483	1420.01	1.24817	95481	=	96638_96658-	KF297339.1:96638-96658	777.72	0.861895	96643
94071_94091-	FJ616285.1:94071-94091	1774.51	1.24889	94088	=	95261_95281-	KF297339.1:95261-95281	1316.66	0.860609	95280
95410_95430-	FJ616285.1:95410-95430	11309.1	1.25356	95427	=	96534_96554-	KF297339.1:96534-96554	20143.7	0.883686	96549
225774_225794-	FJ616285.1:225774-225794	282.604	1.26739	225789	=	228868_228888-	KF297339.1:228868-228888	323.585	0.791805	228886
74531_74551-	FJ616285.1:74531-74551	418.413	1.28088	74541	=	75706_75726-	KF297339.1:75706-75726	711.887	0.716021	75721
90833_90853-	FJ616285.1:90833-90853	311.563	1.28483	90849	=	92006_92026-	KF297339.1:92006-92026	589.148	0.842223	92022
87244_87264-	FJ616285.1:87244-87264	1710.6	1.28632	87261	=	88416_88436-	KF297339.1:88416-88436	3064.01	0.857116	88435
36670_36690+	FJ616285.1:36670-36690	418.413	1.28717	36671	=	37482_37502+	KF297339.1:37482-37502	264.447	0.726657	37487
95196_95216-	FJ616285.1:95196-95216	1725.58	1.30796	95209	=	96370_96390-	KF297339.1:96370-96390	1061.14	0.979423	96383
91442_91462-	FJ616285.1:91442-91462	242.66	1.31322	91461	=	223291_223311+	KF297339.1:223291-223311	1097.96	0.884128	223300
220188_220208+	FJ616285.1:220188-220208	741.96	1.32042	220197	=	223865_223885-	KF297339.1:223865-223885	8573.88	0.973523	223880
111168_111188+	FJ616285.1:111168-111188	556.22	1.33522	111173	=	112348_112368+	KF297339.1:112348-112368	313.543	0.828675	112363
9291_9311+	FJ616285.1:9291-9311	480.327	1.35154	9298	=	10007_10027+	KF297339.1:10007-10027	595.843	0.905437	10013
148906_148926-	FJ616285.1:148906-148926	261.633	1.40924	148913	=	150093_150113-	KF297339.1:150093-150113	721.929	0.97224	150102
93428_93448+	FJ616285.1:93428-93448	452.366	1.43508	93440	=	94591_94611+	KF297339.1:94591-94611	307.964	0.966725	94595
134307_134327+	FJ616285.1:134307-134327	857.797	1.43838	134311	=	135483_135503+	KF297339.1:135483-135503	450.787	1.02668	135484
94661_94681-	FJ616285.1:94661-94681	1214.3	1.48131	94668	=	95830_95850-	KF297339.1:95830-95850	1227.39	0.857046	95837
7415_7435-	FJ616285.1:7415-7435	448.371	1.54185	7422	=	8115_8135-	KF297339.1:8115-8135	270.026	0.791828	8132
194319_194339-	FJ616285.1:194319-194339	538.245	1.54372	194337	=	175381_175401-	KF297339.1:175381-175401	3094.14	0.945573	175400
123718_123738+	FJ616285.1:123718-123738	260.635	1.59652	123721	=	124893_124913+	KF297339.1:124893-124913	251.057	1.06367	124894
227470_227490-	FJ616285.1:227470-227490	204.713	1.6467	227487	=	230564_230584-	KF297339.1:230564-230584	218.699	0.754906	230581
76117_76137-	FJ616285.1:76117-76137	371.479	1.6873	76136	=	77297_77317-	KF297339.1:77297-77317	354.828	0.95346	77313
92961_92981+	FJ616285.1:92961-92981	1164.37	1.73482	92971	=	94133_94153+	KF297339.1:94133-94153	1847.78	0.895441	94136

## Sheet: Both Towne (72 h) and TB40E TSR
Towne TSR	Towne UCSC	Towne UL87F No dTAG Flavo Exp2 TSR Strength	Towne UL87F dTAG / CTRL Exp2	TSS Position		TB40/E TSR	TB40/E UCSC	TB40/E UL79F No dTAG Flavo Exp1 TSR Strength	TB40/E UL79F dTAG/Ctrl	TSS Position
171461_171481+	FJ616285.1:171461-171481	733.5	0.0456328	171463	=	172640_172660+	KF297339.1:172640-172660	446.324	0.0505334	172641
60149_60169+	FJ616285.1:60149-60169	553.798	0.0662892	60153	=	61325_61345+	KF297339.1:61325-61345	285.647	0.047375	61329
168540_168560+	FJ616285.1:168540-168560	797.921	0.0757781	168544	=	169718_169738+	KF297339.1:169718-169738	325.817	0.0719927	169719
51045_51065+	FJ616285.1:51045-51065	4989.83	0.0757351	51048	=	51824_51844+	KF297339.1:51824-51844	399.46	0.0519449	51831
14679_14699-	FJ616285.1:14679-14699	2056.96	0.0782123	14699	=	15452_15472-	KF297339.1:15452-15472	419.545	0.0645107	15472
172643_172663+	FJ616285.1:172643-172663	4025.77	0.072147	172646	=	173823_173843+	KF297339.1:173823-173843	1989.49	0.0603113	173824
41728_41748+	FJ616285.1:41728-41748	1800.41	0.0833603	41730	=	42556_42576+	KF297339.1:42556-42576	1333.39	0.0744257	42558
51576_51596-	FJ616285.1:51576-51596	3077.53	0.106656	51594	=	52407_52427-	KF297339.1:52407-52427	928.354	0.0621949	52425
73859_73879+	FJ616285.1:73859-73879	6022.84	0.0779837	73861	=	75039_75059+	KF297339.1:75039-75059	2955.78	0.0442572	75041
23976_23996-	FJ616285.1:23976-23996	1792.5	0.0710786	23995	=	24789_24809-	KF297339.1:24789-24809	262.215	0.0791331	24809
6628_6648+	FJ616285.1:6628-6648	1517.86	0.064733	6630	=	7341_7361+	KF297339.1:7341-7361	613.696	0.0529222	7343
167599_167619-	FJ616285.1:167599-167619	927.894	0.0570181	167617	=	168793_168813-	KF297339.1:168793-168813	575.758	0.0548424	168812
172308_172328-	FJ616285.1:172308-172328	3037.98	0.0607753	172325	=	173484_173504-	KF297339.1:173484-173504	358.175	0.0806015	173503
10221_10241-	FJ616285.1:10221-10241	1794.76	0.0727939	10237	=	10976_10996-	KF297339.1:10976-10996	1800.92	0.0420798	10994
12259_12279+	FJ616285.1:12259-12279	628.391	0.0532656	12261	=	13023_13043+	KF297339.1:13023-13043	1403.69	0.0501317	13025
165045_165065-	FJ616285.1:165045-165065	5750.46	0.11341	165063	=	166243_166263-	KF297339.1:166243-166263	3642	0.0720843	166261
157937_157957+	FJ616285.1:157937-157957	861.212	0.0739703	157940	=	159127_159147+	KF297339.1:159127-159147	442.977	0.0651715	159128
113294_113314+	FJ616285.1:113294-113314	4224.69	0.0674722	113296	=	114469_114489+	KF297339.1:114469-114489	2718.11	0.0653863	114471
25673_25693-	FJ616285.1:25673-25693	1775.54	0.0741897	25675	=	26477_26497-	KF297339.1:26477-26497	211.68	0.0309275	26485
22211_22231+	FJ616285.1:22211-22231	688.292	0.0847104	22216	=	23028_23048+	KF297339.1:23028-23048	296.805	0.0486336	23030
171388_171408-	FJ616285.1:171388-171408	4158.01	0.0656978	171407	=	172566_172586-	KF297339.1:172566-172586	3354.12	0.0677813	172585
30718_30738-	FJ616285.1:30718-30738	1535.94	0.104743	30736	=	31525_31545-	KF297339.1:31525-31545	239.899	0.109058	31545
50944_50964-	FJ616285.1:50944-50964	4102.63	0.0894813	50958	=	51776_51796-	KF297339.1:51776-51796	2357.71	0.0562492	51790
224966_224986+	FJ616285.1:224966-224986	429.476	0.0955345	224968	=	228060_228080+	KF297339.1:228060-228080	396.113	0.0728819	228062
17484_17504+	FJ616285.1:17484-17504	2654.84	0.079307	17489	=	18294_18314+	KF297339.1:18294-18314	255.52	0.081428	18298
22816_22836+	FJ616285.1:22816-22836	5884.95	0.0693529	22820	=	23632_23652+	KF297339.1:23632-23652	3035	0.0725302	23634
86500_86520+	FJ616285.1:86500-86520	663.427	0.0667277	86501	=	87679_87699+	KF297339.1:87679-87699	553.442	0.0652043	87680
169801_169821+	FJ616285.1:169801-169821	523.283	0.183641	169805	=	170975_170995+	KF297339.1:170975-170995	218.699	0.235135	170982
128459_128479+	FJ616285.1:128459-128479	1142.63	0.094495	128463	=	129631_129651+	KF297339.1:129631-129651	807.846	0.0748229	129636
10441_10461-	FJ616285.1:10441-10461	1719.03	0.0722318	10454	=	11199_11219-	KF297339.1:11199-11219	3554.97	0.0548158	11216
121875_121895+	FJ616285.1:121875-121895	2341.77	0.0963644	121879	=	123060_123080+	KF297339.1:123060-123080	1150.4	0.112144	123064
154515_154535-	FJ616285.1:154515-154535	8302.45	0.0723076	154534	=	155704_155724-	KF297339.1:155704-155724	5832.34	0.0682157	155723
130735_130755-	FJ616285.1:130735-130755	9080.03	0.0958436	130751	=	131908_131928-	KF297339.1:131908-131928	4492.25	0.0658716	131924
106197_106217+	FJ616285.1:106197-106217	14058.6	0.0774936	106205	=	107367_107387+	KF297339.1:107367-107387	9886.08	0.102755	107375
56889_56909+	FJ616285.1:56889-56909	1105.34	0.0976835	56891	=	58066_58086+	KF297339.1:58066-58086	490.956	0.0698279	58068
31607_31627+	FJ616285.1:31607-31627	3735.31	0.102616	31612	=	32417_32437+	KF297339.1:32417-32437	928.354	0.0962077	32421
107285_107305-	FJ616285.1:107285-107305	2538.43	0.0774144	107300	=	108464_108484-	KF297339.1:108464-108484	2641.12	0.0423566	108482
24653_24673+	FJ616285.1:24653-24673	5717.68	0.0898881	24656	=	25469_25489+	KF297339.1:25469-25489	3123.15	0.066439	25470
214880_214900-	FJ616285.1:214880-214900	1057.87	0.10717	214897	=	217984_218004-	KF297339.1:217984-218004	631.548	0.0671397	218000
15463_15483+	FJ616285.1:15463-15483	959.54	0.108025	15467	=	16262_16282+	KF297339.1:16262-16282	208.656	0.0129711	16266
60327_60347-	FJ616285.1:60327-60347	4989.83	0.0757351	60344	=	61503_61523-	KF297339.1:61503-61523	1572.18	0.062548	61520
12592_12612+	FJ616285.1:12592-12612	227.17	0.123577	12594	=	13397_13417+	KF297339.1:13397-13417	253.289	0.131787	13416
171071_171091-	FJ616285.1:171071-171091	15642	0.0955345	171091	=	172249_172269-	KF297339.1:172249-172269	3344.08	0.0987399	172269
96389_96409-	FJ616285.1:96389-96409	1167.5	0.101731	96407	=	97558_97578-	KF297339.1:97558-97578	245.478	0.095554	97576
25919_25939-	FJ616285.1:25919-25939	1294.08	0.0834362	25935	=	26719_26739-	KF297339.1:26719-26739	1496.3	0.0590875	26736
45988_46008+	FJ616285.1:45988-46008	13970.4	0.0809195	45992	=	46819_46839+	KF297339.1:46819-46839	8323.94	0.0873563	46823
108328_108348+	FJ616285.1:108328-108348	288.201	0.0899148	108332	=	109516_109536+	KF297339.1:109516-109536	397.228	0.0794907	109520
124942_124962-	FJ616285.1:124942-124962	1954.12	0.0839863	124959	=	126115_126135-	KF297339.1:126115-126135	2650.05	0.0466396	126132
140763_140783+	FJ616285.1:140763-140783	4128.62	0.100686	140767	=	141950_141970+	KF297339.1:141950-141970	1444.97	0.0911552	141954
107158_107178-	FJ616285.1:107158-107178	430.606	0.075224	107178	=	108333_108353-	KF297339.1:108333-108353	507.694	0.0568639	108333
34070_34090-	FJ616285.1:34070-34090	724.458	0.128174	34089	=	34886_34906-	KF297339.1:34886-34906	258.868	0.139402	34905
224779_224799-	FJ616285.1:224779-224799	831.827	0.0921596	224796	=	227874_227894-	KF297339.1:227874-227894	530.01	0.0476609	227890
106850_106870+	FJ616285.1:106850-106870	1191.23	0.0734183	106853	=	108019_108039+	KF297339.1:108019-108039	1207.31	0.0560444	108020
131230_131250+	FJ616285.1:131230-131250	9875.69	0.0903084	131237	=	132407_132427+	KF297339.1:132407-132427	5715.18	0.0603006	132408
158758_158778+	FJ616285.1:158758-158778	464.512	0.118546	158764	=	159953_159973+	KF297339.1:159953-159973	214.236	0.0758	159959
125014_125034+	FJ616285.1:125014-125034	907.551	0.0927981	125016	=	126187_126207+	KF297339.1:126187-126207	617.043	0.0877252	126189
11431_11451+	FJ616285.1:11431-11451	14069.9	0.0934701	11432	=	12202_12222+	KF297339.1:12202-12222	219.815	0.0943973	12216
99316_99336+	FJ616285.1:99316-99336	372.966	0.115799	99318	=	100469_100489+	KF297339.1:100469-100489	324.701	0.161151	100488
19190_19210+	FJ616285.1:19190-19210	2371.16	0.086063	19194	=	20004_20024+	KF297339.1:20004-20024	1015.39	0.0755224	20008
124634_124654-	FJ616285.1:124634-124654	18576	0.105148	124650	=	125807_125827-	KF297339.1:125807-125827	6887.9	0.0835646	125826
115601_115621+	FJ616285.1:115601-115621	4969.49	0.087126	115602	=	116776_116796+	KF297339.1:116776-116796	1675.95	0.0931267	116777
60869_60889+	FJ616285.1:60869-60889	23611	0.0832743	60871	=	62046_62066+	KF297339.1:62046-62066	8747.95	0.0822972	62047
55146_55166-	FJ616285.1:55146-55166	5413.66	0.0947367	55163	=	56323_56343-	KF297339.1:56323-56343	1973.87	0.0690156	56340
166061_166081+	FJ616285.1:166061-166081	490.507	0.118868	166071	=	167253_167273+	KF297339.1:167253-167273	248.826	0.0942685	167263
125941_125961+	FJ616285.1:125941-125961	3613.25	0.0932335	125943	=	127114_127134+	KF297339.1:127114-127134	1041.05	0.0459296	127116
139954_139974+	FJ616285.1:139954-139974	5019.22	0.097449	139958	=	141130_141150+	KF297339.1:141130-141150	1778.6	0.0664479	141133
216401_216421-	FJ616285.1:216401-216421	1865.96	0.0810105	216418	=	219504_219524-	KF297339.1:219504-219524	817.889	0.0683889	219521
107481_107501-	FJ616285.1:107481-107501	351.492	0.0829399	107498	=	48920_48940-	KF297339.1:48920-48940	397.228	0.0931176	48925
224270_224290-	FJ616285.1:224270-224290	13783.9	0.0911008	224287	=	227364_227384-	KF297339.1:227364-227384	4695.33	0.0678261	227381
20819_20839+	FJ616285.1:20819-20839	1610.54	0.113971	20821	=	21632_21652+	KF297339.1:21632-21652	851.363	0.0911322	21635
227254_227274+	FJ616285.1:227254-227274	818.265	0.11348	227258	=	230348_230368+	KF297339.1:230348-230368	233.204	0.119926	230352
156404_156424+	FJ616285.1:156404-156424	475.814	0.049923	156406	=	157594_157614+	KF297339.1:157594-157614	281.184	0.0513355	157596
25842_25862-	FJ616285.1:25842-25862	9451.86	0.0927586	25861	=	26672_26692-	KF297339.1:26672-26692	2917.84	0.0760609	26672
162549_162569-	FJ616285.1:162549-162569	601.266	0.0987668	162566	=	163738_163758-	KF297339.1:163738-163758	276.721	0.107587	163755
2783_2803+	FJ616285.1:2783-2803	1821.88	0.0983792	2787	=	3749_3769+	KF297339.1:3749-3769	487.609	0.0758579	3750
215020_215040+	FJ616285.1:215020-215040	1905.52	0.092928	215025	=	218124_218144+	KF297339.1:218124-218144	1708.31	0.0691822	218126
116833_116853+	FJ616285.1:116833-116853	5747.07	0.126064	116838	=	118008_118028+	KF297339.1:118008-118028	3601.83	0.0756435	118013
169753_169773-	FJ616285.1:169753-169773	4682.42	0.0754037	169766	=	170930_170950-	KF297339.1:170930-170950	3865.17	0.097799	170943
76188_76208+	FJ616285.1:76188-76208	8530.75	0.0982177	76193	=	77367_77387+	KF297339.1:77367-77387	3746.89	0.101127	77370
142958_142978-	FJ616285.1:142958-142978	1749.55	0.159841	142975	=	144141_144161-	KF297339.1:144141-144161	656.096	0.11688	144160
168535_168555-	FJ616285.1:168535-168555	10742.6	0.120813	168550	=	169712_169732-	KF297339.1:169712-169732	9187.58	0.0991765	169727
25176_25196-	FJ616285.1:25176-25196	2895.57	0.0783069	25191	=	25988_26008-	KF297339.1:25988-26008	1391.42	0.0687286	26005
9552_9572-	FJ616285.1:9552-9572	5049.73	0.0880936	9569	=	10229_10249-	KF297339.1:10229-10249	383.839	0.0282047	10249
12302_12322+	FJ616285.1:12302-12322	837.478	0.0721988	12309	=	13062_13082+	KF297339.1:13062-13082	364.321	0.0501317	13073
110739_110759-	FJ616285.1:110739-110759	4546.79	0.08074	110754	=	111925_111945-	KF297339.1:111925-111945	3325.11	0.0979465	111944
175084_175104+	FJ616285.1:175084-175104	749.323	0.109512	175088	=	176267_176287+	KF297339.1:176267-176287	660.56	0.0764829	176270
44744_44764+	FJ616285.1:44744-44764	4937.84	0.102554	44752	=	45575_45595+	KF297339.1:45575-45595	2276.25	0.0697558	45583
145838_145858-	FJ616285.1:145838-145858	264.467	0.191885	145852	=	147027_147047-	KF297339.1:147027-147047	312.427	0.502446	147035
27904_27924+	FJ616285.1:27904-27924	1209.31	0.120534	27910	=	28713_28733+	KF297339.1:28713-28733	785.53	0.0585728	28715
77137_77157+	FJ616285.1:77137-77157	678.12	0.132156	77141	=	78313_78333+	KF297339.1:78313-78333	323.585	0.105946	78318
219059_219079-	FJ616285.1:219059-219079	1676.09	0.133349	219076	=	222162_222182-	KF297339.1:222162-222182	646.054	0.114507	222179
160927_160947-	FJ616285.1:160927-160947	9781.88	0.110381	160944	=	162114_162134-	KF297339.1:162114-162134	2372.21	0.0844283	162133
71069_71089+	FJ616285.1:71069-71089	7918.18	0.0966799	71070	=	72242_72262+	KF297339.1:72242-72262	4145.23	0.0840092	72244
69117_69137-	FJ616285.1:69117-69137	3502.49	0.138416	69135	=	70291_70311-	KF297339.1:70291-70311	285.423	0.0825282	70311
153032_153052-	FJ616285.1:153032-153052	4224.69	0.12421	153052	=	154221_154241-	KF297339.1:154221-154241	1290.99	0.104823	154241
151234_151254-	FJ616285.1:151234-151254	5979.89	0.14174	151247	=	152422_152442-	KF297339.1:152422-152442	2741.55	0.115834	152441
225569_225589+	FJ616285.1:225569-225589	3600.82	0.106749	225574	=	228664_228684+	KF297339.1:228664-228684	7342.03	0.0890862	228668
60963_60983-	FJ616285.1:60963-60983	6730.34	0.139732	60983	=	62149_62169-	KF297339.1:62149-62169	1039.93	0.0737397	62159
97112_97132-	FJ616285.1:97112-97132	1652.35	0.126769	97129	=	98285_98305-	KF297339.1:98285-98305	875.911	0.151407	98301
49690_49710+	FJ616285.1:49690-49710	653.256	0.166937	49695	=	50525_50545+	KF297339.1:50525-50545	362.638	0.104487	50530
14669_14689+	FJ616285.1:14669-14689	1113.25	0.106688	14673	=	15442_15462+	KF297339.1:15442-15462	1118.04	0.0750435	15446
166003_166023-	FJ616285.1:166003-166023	5446.43	0.0935718	166011	=	167184_167204-	KF297339.1:167184-167204	2289.64	0.0847148	167203
8163_8183-	FJ616285.1:8163-8183	1506.56	0.12327	8179	=	8872_8892-	KF297339.1:8872-8892	377.144	0.129174	8892
160933_160953+	FJ616285.1:160933-160953	4601.04	0.103724	160936	=	162123_162143+	KF297339.1:162123-162143	3234.73	0.113234	162125
116512_116532+	FJ616285.1:116512-116532	66722.5	0.134476	116514	=	117687_117707+	KF297339.1:117687-117707	30303.2	0.118431	117689
68676_68696-	FJ616285.1:68676-68696	9395.35	0.105613	68692	=	69852_69872-	KF297339.1:69852-69872	3716.76	0.0825282	69868
9452_9472-	FJ616285.1:9452-9472	7260.4	0.0994903	9471	=	10166_10186-	KF297339.1:10166-10186	545.631	0.0661377	10186
179500_179520-	FJ616285.1:179500-179520	2872.97	0.105982	179518	=	180679_180699-	KF297339.1:180679-180699	480.914	0.131316	180699
139208_139228-	FJ616285.1:139208-139228	18294.5	0.137102	139228	=	140383_140403-	KF297339.1:140383-140403	5624.8	0.106981	140403
34716_34736+	FJ616285.1:34716-34736	429.476	0.158386	34722	=	35535_35555+	KF297339.1:35535-35555	247.71	0.101977	35538
108197_108217-	FJ616285.1:108197-108217	24557	0.104337	108212	=	109384_109404-	KF297339.1:109384-109404	9730.98	0.0780628	109404
20844_20864+	FJ616285.1:20844-20864	12748.7	0.0984988	20846	=	21658_21678+	KF297339.1:21658-21678	5455.2	0.101046	21660
98053_98073-	FJ616285.1:98053-98073	433.997	0.114442	98068	=	99238_99258-	KF297339.1:99238-99258	316.89	0.276154	99241
226710_226730-	FJ616285.1:226710-226730	13721.8	0.119212	226730	=	229804_229824-	KF297339.1:229804-229824	3791.52	0.119448	229824
43036_43056-	FJ616285.1:43036-43056	15413.7	0.115163	43051	=	43861_43881-	KF297339.1:43861-43881	11182.6	0.12658	43881
135035_135055+	FJ616285.1:135035-135055	1292.95	0.121923	135041	=	136210_136230+	KF297339.1:136210-136230	651.633	0.0899909	136212
156811_156831-	FJ616285.1:156811-156831	2678.57	0.0822322	156829	=	158000_158020-	KF297339.1:158000-158020	1600.07	0.083447	158019
86619_86639-	FJ616285.1:86619-86639	1483.95	0.134607	86638	=	87797_87817-	KF297339.1:87797-87817	546.747	0.160057	87817
73857_73877-	FJ616285.1:73857-73877	23903.7	0.106782	73871	=	75058_75078-	KF297339.1:75058-75078	435.166	0.0642681	75058
110810_110830+	FJ616285.1:110810-110830	13209.8	0.0943248	110813	=	112000_112020+	KF297339.1:112000-112020	12889.8	0.0971472	112003
146845_146865-	FJ616285.1:146845-146865	8158.91	0.140675	146862	=	148031_148051-	KF297339.1:148031-148051	3226.92	0.113787	148048
103016_103036+	FJ616285.1:103016-103036	891.728	0.106553	103020	=	104185_104205+	KF297339.1:104185-104205	448.556	0.0905075	104188
161051_161071-	FJ616285.1:161051-161071	2203.89	0.104353	161071	=	162242_162262-	KF297339.1:162242-162262	1197.26	0.0723385	162260
81683_81703-	FJ616285.1:81683-81703	953.889	0.138095	81699	=	82862_82882-	KF297339.1:82862-82882	206.425	0.10052	82880
71405_71425-	FJ616285.1:71405-71425	62919.4	0.110239	71416	=	72579_72599-	KF297339.1:72579-72599	23167.6	0.0924851	72596
27799_27819+	FJ616285.1:27799-27819	802.442	0.182996	27812	=	28610_28630+	KF297339.1:28610-28630	232.088	0.167149	28611
105121_105141+	FJ616285.1:105121-105141	750.453	0.120857	105129	=	106293_106313+	KF297339.1:106293-106313	526.662	0.0942147	106299
52673_52693-	FJ616285.1:52673-52693	5345.85	0.254085	52687	=	53500_53520-	KF297339.1:53500-53520	1324.47	0.119884	53518
24868_24888-	FJ616285.1:24868-24888	823.916	0.239819	24878	=	25677_25697-	KF297339.1:25677-25697	311.311	0.115919	25692
122009_122029-	FJ616285.1:122009-122029	5319.85	0.130505	122029	=	123194_123214-	KF297339.1:123194-123214	1058.9	0.109054	123214
222795_222815+	FJ616285.1:222795-222815	12428.8	0.116584	222798	=	225900_225920+	KF297339.1:225900-225920	4694.21	0.101859	225901
11807_11827+	FJ616285.1:11807-11827	1120.03	0.113754	11811	=	12564_12584+	KF297339.1:12564-12584	230.231	0.0937899	12584
20744_20764-	FJ616285.1:20744-20764	4648.51	0.102201	20760	=	21558_21578-	KF297339.1:21558-21578	836.857	0.0937899	21574
125533_125553+	FJ616285.1:125533-125553	669.078	0.108122	125538	=	126707_126727+	KF297339.1:126707-126727	623.738	0.0636413	126708
119697_119717-	FJ616285.1:119697-119717	8473.11	0.0972293	119709	=	120871_120891-	KF297339.1:120871-120891	4155.28	0.0914051	120890
54038_54058-	FJ616285.1:54038-54058	3238.02	0.0967016	54054	=	55215_55235-	KF297339.1:55215-55235	1710.54	0.0706742	55231
2860_2880+	FJ616285.1:2860-2880	5000	0.110132	2864	=	3827_3847+	KF297339.1:3827-3847	2441.39	0.127119	3830
160847_160867-	FJ616285.1:160847-160867	11545	0.136451	160865	=	162034_162054-	KF297339.1:162034-162054	2577.52	0.0868036	162054
8132_8152+	FJ616285.1:8132-8152	15039.6	0.168282	8136	=	8841_8861+	KF297339.1:8841-8861	3334.04	0.126908	8844
211707_211727-	FJ616285.1:211707-211727	40819.4	0.127231	211724	=	214822_214842-	KF297339.1:214822-214842	15659.3	0.0750115	214839
144391_144411+	FJ616285.1:144391-144411	39026.9	0.165998	144393	=	145576_145596+	KF297339.1:145576-145596	17152.2	0.145486	145578
22773_22793-	FJ616285.1:22773-22793	576.402	0.146112	22788	=	23582_23602-	KF297339.1:23582-23602	1296.57	0.0939346	23602
2018_2038+	FJ616285.1:2018-2038	1014.92	0.10745	2022	=	2982_3002+	KF297339.1:2982-3002	1248.59	0.0780354	2986
18772_18792-	FJ616285.1:18772-18792	249.774	0.0778109	18786	=	19583_19603-	KF297339.1:19583-19603	280.068	0.038655	19600
134975_134995-	FJ616285.1:134975-134995	13140.8	0.129822	134991	=	136145_136165-	KF297339.1:136145-136165	4579.28	0.0992936	136164
50628_50648+	FJ616285.1:50628-50648	1191.23	0.142305	50631	=	51433_51453+	KF297339.1:51433-51453	259.984	0.0728721	51452
136500_136520+	FJ616285.1:136500-136520	18835.9	0.128117	136504	=	137671_137691+	KF297339.1:137671-137691	6194.98	0.149561	137675
63802_63822+	FJ616285.1:63802-63822	8766.96	0.145697	63807	=	64978_64998+	KF297339.1:64978-64998	4478.86	0.131533	64979
180086_180106+	FJ616285.1:180086-180106	239.602	0.148709	180090	=	181278_181298+	KF297339.1:181278-181298	503.23	0.0681248	181280
176516_176536-	FJ616285.1:176516-176536	1832.05	0.158537	176534	=	177695_177715-	KF297339.1:177695-177715	1295.46	0.116301	177713
157532_157552-	FJ616285.1:157532-157552	2849.23	0.114444	157548	=	158718_158738-	KF297339.1:158718-158738	338.09	0.0907266	158736
47067_47087+	FJ616285.1:47067-47087	3510.4	0.146408	47071	=	47899_47919+	KF297339.1:47899-47919	1786.41	0.134335	47901
144634_144654+	FJ616285.1:144634-144654	22746.4	0.0956009	144636	=	145819_145839+	KF297339.1:145819-145839	11376.8	0.0936522	145821
106902_106922-	FJ616285.1:106902-106922	36682.9	0.133131	106916	=	108068_108088-	KF297339.1:108068-108088	47819.2	0.119631	108086
29976_29996+	FJ616285.1:29976-29996	24180.6	0.15173	29979	=	30785_30805+	KF297339.1:30785-30805	18384.1	0.148153	30788
57236_57256+	FJ616285.1:57236-57256	1029.61	0.22966	57237	=	58413_58433+	KF297339.1:58413-58433	311.311	0.191266	58414
37774_37794-	FJ616285.1:37774-37794	15654.4	0.176226	37790	=	38586_38606-	KF297339.1:38586-38606	3915.38	0.129034	38606
84380_84400-	FJ616285.1:84380-84400	9384.05	0.149463	84398	=	85559_85579-	KF297339.1:85559-85579	5885.9	0.179334	85577
70742_70762-	FJ616285.1:70742-70762	717.677	0.180538	70756	=	71912_71932-	KF297339.1:71912-71932	819.005	0.0903267	71930
33786_33806-	FJ616285.1:33786-33806	705.245	0.117887	33798	=	34597_34617-	KF297339.1:34597-34617	301.269	0.164701	34616
128836_128856-	FJ616285.1:128836-128856	18009.7	0.13897	128854	=	130007_130027-	KF297339.1:130007-130027	2741.55	0.122415	130027
173768_173788+	FJ616285.1:173768-173788	296.112	0.109391	173770	=	174949_174969+	KF297339.1:174949-174969	255.52	0.0706143	174952
1077_1097+	FJ616285.1:1077-1097	11540.5	0.211446	1080	=	2041_2061+	KF297339.1:2041-2061	6132.49	0.121663	2044
164289_164309+	FJ616285.1:164289-164309	28630.2	0.125018	164292	=	165487_165507+	KF297339.1:165487-165507	6190.51	0.103471	165490
101051_101071+	FJ616285.1:101051-101071	878.165	0.282792	101057	=	102221_102241+	KF297339.1:102221-102241	355.943	0.200232	102222
128773_128793+	FJ616285.1:128773-128793	4174.96	0.185948	128782	=	129946_129966+	KF297339.1:129946-129966	1687.1	0.208016	129947
100979_100999-	FJ616285.1:100979-100999	3788.43	0.254797	100993	=	102149_102169-	KF297339.1:102149-102169	1413.73	0.21378	102163
143027_143047+	FJ616285.1:143027-143047	6381.11	0.232999	143031	=	144212_144232+	KF297339.1:144212-144232	2493.84	0.208736	144216
137450_137470+	FJ616285.1:137450-137470	891.728	0.170727	137465	=	138620_138640+	KF297339.1:138620-138640	232.088	0.202133	138638
206578_206598-	FJ616285.1:206578-206598	528.934	0.487879	206595	=	209693_209713-	KF297339.1:209693-209713	454.135	0.158926	209710
123551_123571-	FJ616285.1:123551-123571	25219.3	0.210772	123568	=	124724_124744-	KF297339.1:124724-124744	8262.57	0.121089	124743
117821_117841-	FJ616285.1:117821-117841	2214.06	0.15898	117838	=	119001_119021-	KF297339.1:119001-119021	541.168	0.186713	119018
26166_26186-	FJ616285.1:26166-26186	883.816	0.11728	26182	=	26977_26997-	KF297339.1:26977-26997	627.085	0.0762496	26996
26971_26991-	FJ616285.1:26971-26991	397.83	0.154701	26985	=	27779_27799-	KF297339.1:27779-27799	224.278	0.136767	27794
117852_117872+	FJ616285.1:117852-117872	4640.6	0.213824	117858	=	119032_119052+	KF297339.1:119032-119052	1407.04	0.214797	119033
91030_91050-	FJ616285.1:91030-91050	1227.4	0.179457	91045	=	92200_92220-	KF297339.1:92200-92220	470.872	0.113041	92218
15970_15990-	FJ616285.1:15970-15990	261.076	0.322584	15988	=	16844_16864-	KF297339.1:16844-16864	4343.85	0.0359302	16863
226784_226804+	FJ616285.1:226784-226804	1670.44	0.255319	226791	=	229878_229898+	KF297339.1:229878-229898	787.762	0.184382	229885
95572_95592-	FJ616285.1:95572-95592	514.241	0.291853	95588	=	96745_96765-	KF297339.1:96745-96765	403.923	0.209951	96760
103905_103925+	FJ616285.1:103905-103925	6256.79	0.288709	103907	=	105075_105095+	KF297339.1:105075-105095	3052.86	0.248825	105077
23579_23599+	FJ616285.1:23579-23599	1026.22	0.186229	23583	=	24393_24413+	KF297339.1:24393-24413	941.744	0.129327	24397
118106_118126-	FJ616285.1:118106-118126	1685.13	0.0743259	118123	=	119287_119307-	KF297339.1:119287-119307	551.21	0.0769253	119307
227303_227323+	FJ616285.1:227303-227323	663.427	0.286441	227306	=	230397_230417+	KF297339.1:230397-230417	331.396	0.12795	230400
63186_63206-	FJ616285.1:63186-63206	530.064	0.368694	63202	=	64377_64397-	KF297339.1:64377-64397	209.772	0.318253	64378
52079_52099-	FJ616285.1:52079-52099	1661.39	0.331446	52098	=	52910_52930-	KF297339.1:52910-52930	1180.53	0.273587	52929
174563_174583-	FJ616285.1:174563-174583	882.686	0.428131	174577	=	175743_175763-	KF297339.1:175743-175763	949.554	0.198571	175763
57061_57081-	FJ616285.1:57061-57081	17746.4	0.307801	57077	=	58347_58367-	KF297339.1:58347-58367	4752.23	0.116183	58359
4921_4941+	FJ616285.1:4921-4941	510.85	0.689032	4930	=	5883_5903+	KF297339.1:5883-5903	242.131	0.394952	5891
158140_158160-	FJ616285.1:158140-158160	441.908	0.2199	158149	=	159330_159350-	KF297339.1:159330-159350	432.934	0.10836	159345
219129_219149+	FJ616285.1:219129-219149	912.071	0.416706	219132	=	222233_222253+	KF297339.1:222233-222253	579.105	0.609024	222235
27039_27059+	FJ616285.1:27039-27059	47825.5	0.530975	27043	=	27848_27868+	KF297339.1:27848-27868	15863.5	0.247787	27852
163317_163337-	FJ616285.1:163317-163337	315.326	0.359538	163327	=	164509_164529-	KF297339.1:164509-164529	217.284	0.725114	164522
33289_33309-	FJ616285.1:33289-33309	1026.22	0.565	33303	=	34103_34123-	KF297339.1:34103-34123	378.26	0.391149	34119
40872_40892+	FJ616285.1:40872-40892	1394.67	0.426576	40875	=	41698_41718+	KF297339.1:41698-41718	724.161	0.303979	41700
207446_207466-	FJ616285.1:207446-207466	745.932	0.522545	207460	=	210560_210580-	KF297339.1:210560-210580	348.133	0.310975	210575
216807_216827-	FJ616285.1:216807-216827	2289.79	0.63281	216818	=	219908_219928-	KF297339.1:219908-219928	929.47	0.53967	219926
214056_214076-	FJ616285.1:214056-214076	3486.67	0.597361	214070	=	217171_217191-	KF297339.1:217171-217191	1207.31	0.434904	217185
49796_49816-	FJ616285.1:49796-49816	2297.7	0.557324	49808	=	50631_50651-	KF297339.1:50631-50651	1482.91	0.523813	50643
96899_96919-	FJ616285.1:96899-96919	504.069	0.544075	96908	=	98071_98091-	KF297339.1:98071-98091	1300.32	0.542799	98078
179740_179760-	FJ616285.1:179740-179760	2677.44	0.58716	179756	=	180538_180558+	KF297339.1:180538-180558	217.583	0.742192	180553
122068_122088+	FJ616285.1:122068-122088	278.029	0.629129	122074	=	123255_123275+	KF297339.1:123255-123275	230.235	0.752229	123269
234212_234232-	FJ616285.1:234212-234232	8245.94	0.735233	234227	=	236795_236815-	KF297339.1:236795-236815	755.403	0.493241	236815
214209_214229-	FJ616285.1:214209-214229	646.474	0.689786	214227	=	217312_217332-	KF297339.1:217312-217332	230.973	0.289041	217330
22345_22365+	FJ616285.1:22345-22365	1132.46	0.871442	22361	=	23159_23179+	KF297339.1:23159-23179	429.587	0.615326	23175
84250_84270-	FJ616285.1:84250-84270	1097.42	0.714295	84256	=	85433_85453-	KF297339.1:85433-85453	652.324	0.412823	85435
138391_138411+	FJ616285.1:138391-138411	990.055	1.00333	138397	=	139566_139586+	KF297339.1:139566-139586	406.155	0.744118	139572
97913_97933-	FJ616285.1:97913-97933	315.326	0.876589	97924	=	99089_99109-	KF297339.1:99089-99109	463.061	0.705275	99102
180492_180512-	FJ616285.1:180492-180512	516.501	0.593693	180509	=	181691_181711-	KF297339.1:181691-181711	364.87	0.712103	181710
140135_140155+	FJ616285.1:140135-140155	1926.99	0.759793	140141	=	141322_141342+	KF297339.1:141322-141342	631.548	0.819962	141328
121540_121560-	FJ616285.1:121540-121560	9897.16	0.4906	121559	=	122721_122741-	KF297339.1:122721-122741	1453.9	0.613071	122740
129094_129114-	FJ616285.1:129094-129114	630.652	0.838923	129102	=	130268_130288-	KF297339.1:130268-130288	222.046	0.731337	130275
23129_23149+	FJ616285.1:23129-23149	1600.36	0.845372	23134	=	23945_23965+	KF297339.1:23945-23965	729.74	0.644107	23948
97057_97077+	FJ616285.1:97057-97077	4632.69	0.964434	97065	=	98236_98256+	KF297339.1:98236-98256	4858.24	0.712156	98237
26804_26824-	FJ616285.1:26804-26824	3444.85	0.736568	26823	=	27613_27633-	KF297339.1:27613-27633	1150.4	0.732464	27632
95924_95944+	FJ616285.1:95924-95944	2467.23	0.773291	95930	=	97096_97116+	KF297339.1:97096-97116	4404.1	0.588732	97102
212392_212412-	FJ616285.1:212392-212412	1974.46	0.9198	212406	=	215506_215526-	KF297339.1:215506-215526	733.087	0.636243	215521
13025_13045+	FJ616285.1:13025-13045	1471.52	0.516561	13028	=	13796_13816+	KF297339.1:13796-13816	661.675	0.73218	13799
44775_44795+	FJ616285.1:44775-44795	5187.62	0.692677	44782	=	45606_45626+	KF297339.1:45606-45626	768.793	0.717002	45618
87315_87335-	FJ616285.1:87315-87335	297.243	1.02799	87333	=	88487_88507-	KF297339.1:88487-88507	270.026	0.831921	88506
40708_40728-	FJ616285.1:40708-40728	437.387	0.950408	40725	=	41533_41553-	KF297339.1:41533-41553	361.522	0.681265	41551
163378_163398+	FJ616285.1:163378-163398	1638.79	1.0298	163383	=	164577_164597+	KF297339.1:164577-164597	281.184	0.725114	164581
176039_176059-	FJ616285.1:176039-176059	3083.19	0.942387	176058	=	177226_177246-	KF297339.1:177226-177246	497.651	1.09315	177239
96004_96024-	FJ616285.1:96004-96024	1052.22	0.779873	96018	=	97183_97203-	KF297339.1:97183-97203	1749.59	0.68581	97190
226026_226046-	FJ616285.1:226026-226046	874.775	1.04792	226043	=	229119_229139-	KF297339.1:229119-229139	288.995	0.883456	229137
94902_94922-	FJ616285.1:94902-94922	7392.64	0.945413	94918	=	96077_96097-	KF297339.1:96077-96097	1062.25	0.877327	96087
229312_229332+	FJ616285.1:229312-229332	3210.9	0.813102	229316	=	132601_132621+	KF297339.1:132601-132621	519.967	0.605533	132607
131429_131449+	FJ616285.1:131429-131449	1711.12	0.93957	131434	=	73497_73517+	KF297339.1:73497-73517	475.335	0.755391	73499
4672_4692-	FJ616285.1:4672-4692	180940	1.02754	4690	=	5634_5654-	KF297339.1:5634-5654	38046.9	1.02249	5652
2918_2938-	FJ616285.1:2918-2938	1738.25	0.763406	2932	=	3884_3904-	KF297339.1:3884-3904	305.732	0.6905	3898
7375_7395-	FJ616285.1:7375-7395	101478	1.04408	7393	=	7997_8017-	KF297339.1:7997-8017	1108	0.922526	8001
9154_9174-	FJ616285.1:9154-9174	6852.4	0.867421	9174	=	9870_9890-	KF297339.1:9870-9890	719.697	0.737082	9889
42959_42979+	FJ616285.1:42959-42979	788.88	0.726774	42963	=	43787_43807+	KF297339.1:43787-43807	299.037	0.721043	43791
13226_13246+	FJ616285.1:13226-13246	8368	0.956893	13229	=	14000_14020+	KF297339.1:14000-14020	3382.02	0.945912	14001
228904_228924-	FJ616285.1:228904-228924	932.415	0.795542	228923	=	232001_232021-	KF297339.1:232001-232021	399.46	0.826602	232017
103572_103592+	FJ616285.1:103572-103592	914.332	0.713261	103577	=	104744_104764+	KF297339.1:104744-104764	233.204	0.909117	104745
149056_149076-	FJ616285.1:149056-149076	578.662	1.11954	149074	=	150245_150265-	KF297339.1:150245-150265	648.286	0.769568	150260
160997_161017+	FJ616285.1:160997-161017	5836.35	1.47945	160998	=	162186_162206+	KF297339.1:162186-162206	4129.32	1.08543	162187
73538_73558-	FJ616285.1:73538-73558	3305.84	1.03079	73555	=	74717_74737-	KF297339.1:74717-74737	977.45	0.752232	74735
96991_97011-	FJ616285.1:96991-97011	596.746	0.873923	97003	=	98157_98177-	KF297339.1:98157-98177	453.019	0.693029	98175
44562_44582+	FJ616285.1:44562-44582	2479.66	1.08119	44566	=	45393_45413+	KF297339.1:45393-45413	843.552	0.98393	45397
94601_94621-	FJ616285.1:94601-94621	16494.1	0.917377	94614	=	95770_95790-	KF297339.1:95770-95790	6519.68	0.946772	95783
95641_95661+	FJ616285.1:95641-95661	14948	0.901748	95647	=	96815_96835+	KF297339.1:96815-96835	13785.8	0.730134	91819
94217_94237-	FJ616285.1:94217-94237	7306.74	1.20109	94234	=	95391_95411-	KF297339.1:95391-95411	2314.19	1.02373	95410
66384_66404+	FJ616285.1:66384-66404	1088.38	1.07241	66387	=	67560_67580+	KF297339.1:67560-67580	353.712	0.887602	67563
226386_226406-	FJ616285.1:226386-226406	2075.05	1.1078	226404	=	229480_229500-	KF297339.1:229480-229500	970.755	0.710023	229498
70998_71018-	FJ616285.1:70998-71018	3955.7	0.938967	71016	=	72177_72197-	KF297339.1:72177-72197	731.971	0.610098	72190
174177_174197+	FJ616285.1:174177-174197	628.391	1.01205	174185	=	175353_175373-	KF297339.1:175353-175373	396.113	0.872305	175361
93951_93971-	FJ616285.1:93951-93971	31836.6	0.996856	93957	=	95109_95129-	KF297339.1:95109-95129	2314.19	0.951216	95120
93974_93994-	FJ616285.1:93974-93994	18843.8	1.15222	93993	=	95130_95150-	KF297339.1:95130-95150	341.438	0.861379	95139
95580_95600+	FJ616285.1:95580-95600	9350.14	0.831322	95596	=	96747_96767+	KF297339.1:96747-96767	1773.02	0.769354	96754
94736_94756+	FJ616285.1:94736-94756	45927.9	1.11053	94739	=	95905_95925+	KF297339.1:95905-95925	14263.4	0.813341	95914
93568_93588+	FJ616285.1:93568-93588	1.82888e+06	1.03304	93570	=	94732_94752+	KF297339.1:94732-94752	501009	1.08516	94733
93548_93568+	FJ616285.1:93548-93568	11732.6	0.985622	93567	=	94712_94732+	KF297339.1:94712-94732	7783.89	1.16853	94732
94979_94999-	FJ616285.1:94979-94999	2516.96	0.830082	94998	=	96151_96171-	KF297339.1:96151-96171	471.988	0.770305	96154
165816_165836+	FJ616285.1:165816-165836	878.165	0.694684	165820	=	167008_167028+	KF297339.1:167008-167028	226.509	0.736841	167012
93917_93937+	FJ616285.1:93917-93937	29402.2	1.25761	93928	=	95080_95100+	KF297339.1:95080-95100	22318.4	0.787959	95094
94430_94450-	FJ616285.1:94430-94450	133482	1.04895	94443	=	95594_95614-	KF297339.1:95594-95614	4938.58	1.00911	95611
37520_37540+	FJ616285.1:37520-37540	2919.31	0.878784	37535	=	38336_38356+	KF297339.1:38336-38356	2079.87	0.872297	38351
95228_95248-	FJ616285.1:95228-95248	3303.57	1.28284	95242	=	96396_96416-	KF297339.1:96396-96416	500.999	0.815737	96408
174334_174354+	FJ616285.1:174334-174354	2629.98	0.93687	174342	=	175517_175537+	KF297339.1:175517-175537	1737.32	0.881234	175525
224339_224359+	FJ616285.1:224339-224359	855.561	1.09543	224342	=	227433_227453+	KF297339.1:227433-227453	464.177	1.06314	227436
122544_122564+	FJ616285.1:122544-122564	1461.35	1.06396	122548	=	123731_123751+	KF297339.1:123731-123751	400.576	0.752229	123733
176907_176927-	FJ616285.1:176907-176927	2127.04	0.959406	176924	=	178090_178110-	KF297339.1:178090-178110	435.166	0.744266	178103
81537_81557-	FJ616285.1:81537-81557	1309.9	1.14246	81553	=	82715_82735-	KF297339.1:82715-82735	278.952	0.937899	82732
233692_233712+	FJ616285.1:233692-233712	1234.18	1.10145	233697	=	236294_236314+	KF297339.1:236294-236314	313.543	0.765374	236296
93528_93548-	FJ616285.1:93528-93548	976.493	0.845878	93545	=	94689_94709-	KF297339.1:94689-94709	228.741	1.0294	94704
90176_90196+	FJ616285.1:90176-90196	698.464	0.929065	90177	=	91349_91369+	KF297339.1:91349-91369	257.752	1.00104	91350
210273_210293-	FJ616285.1:210273-210293	1136.98	1.01612	210291	=	213389_213409-	KF297339.1:213389-213409	797.804	0.992857	213406
176819_176839+	FJ616285.1:176819-176839	1393.54	0.865466	176826	=	177998_178018+	KF297339.1:177998-178018	822.352	0.828281	178006
96771_96791-	FJ616285.1:96771-96791	298.373	1.02772	96776	=	97900_97920-	KF297339.1:97900-97920	2362.17	0.679825	97917
95144_95164-	FJ616285.1:95144-95164	26525.8	0.818088	95151	=	96318_96338-	KF297339.1:96318-96338	7369.93	0.942208	96337
96709_96729-	FJ616285.1:96709-96729	5796.8	0.919582	96721	=	97880_97900-	KF297339.1:97880-97900	5514.33	0.749145	97890
97489_97509-	FJ616285.1:97489-97509	721.068	0.754692	97504	=	98659_98679-	KF297339.1:98659-98679	829.047	0.679038	98677
27019_27039+	FJ616285.1:27019-27039	1036.39	1.05848	27030	=	27828_27848+	KF297339.1:27828-27848	325.239	0.982923	27839
94535_94555+	FJ616285.1:94535-94555	48005.2	0.997809	94547	=	95704_95724+	KF297339.1:95704-95724	9759.99	0.912986	95716
95463_95483-	FJ616285.1:95463-95483	2966.78	1.17116	95481	=	96638_96658-	KF297339.1:96638-96658	777.72	0.861895	96643
94071_94091-	FJ616285.1:94071-94091	2019.67	0.969245	94088	=	95261_95281-	KF297339.1:95261-95281	1316.66	0.860609	95280
95410_95430-	FJ616285.1:95410-95430	13327.3	1.02162	95427	=	96534_96554-	KF297339.1:96534-96554	20143.7	0.883686	96549
225774_225794-	FJ616285.1:225774-225794	930.155	0.968114	225789	=	228868_228888-	KF297339.1:228868-228888	323.585	0.791805	228886
76117_76137-	FJ616285.1:76117-76137	1192.36	1.01239	76136	=	77297_77317-	KF297339.1:77297-77317	354.828	0.95346	77313
74531_74551-	FJ616285.1:74531-74551	1669.31	0.840859	74541	=	75706_75726-	KF297339.1:75706-75726	711.887	0.716021	75721
90833_90853-	FJ616285.1:90833-90853	1026.22	1.0048	90849	=	92006_92026-	KF297339.1:92006-92026	589.148	0.842223	92022
87244_87264-	FJ616285.1:87244-87264	7884.28	0.963562	87261	=	88416_88436-	KF297339.1:88416-88436	3064.01	0.857116	88435
36670_36690+	FJ616285.1:36670-36690	370.706	1.1301	36671	=	37482_37502+	KF297339.1:37482-37502	264.447	0.726657	37487
95196_95216-	FJ616285.1:95196-95216	5563.97	1.16182	95209	=	96370_96390-	KF297339.1:96370-96390	1061.14	0.979423	96383
91442_91462-	FJ616285.1:91442-91462	344.711	0.864509	91461	=	223291_223311+	KF297339.1:223291-223311	1097.96	0.884128	223300
220188_220208+	FJ616285.1:220188-220208	2214.06	1.16553	220197	=	223865_223885-	KF297339.1:223865-223885	8573.88	0.973523	223880
111168_111188+	FJ616285.1:111168-111188	741.411	1.07476	111173	=	112348_112368+	KF297339.1:112348-112368	313.543	0.828675	112363
9291_9311+	FJ616285.1:9291-9311	1907.78	1.00175	9298	=	10007_10027+	KF297339.1:10007-10027	595.843	0.905437	10013
148906_148926-	FJ616285.1:148906-148926	569.621	1.30033	148913	=	150093_150113-	KF297339.1:150093-150113	721.929	0.97224	150102
93428_93448+	FJ616285.1:93428-93448	725.588	0.895822	93440	=	94591_94611+	KF297339.1:94591-94611	307.964	0.966725	94595
134307_134327+	FJ616285.1:134307-134327	1651.22	1.36338	134311	=	135483_135503+	KF297339.1:135483-135503	450.787	1.02668	135484
94661_94681-	FJ616285.1:94661-94681	2622.06	1.01094	94668	=	95830_95850-	KF297339.1:95830-95850	1227.39	0.857046	95837
7415_7435-	FJ616285.1:7415-7435	857.822	0.935206	7422	=	8115_8135-	KF297339.1:8115-8135	270.026	0.791828	8132
194319_194339-	FJ616285.1:194319-194339	1283.91	1.0201	194337	=	175381_175401-	KF297339.1:175381-175401	3094.14	0.945573	175400
123718_123738+	FJ616285.1:123718-123738	903.03	1.25187	123721	=	124893_124913+	KF297339.1:124893-124913	251.057	1.06367	124894
227470_227490-	FJ616285.1:227470-227490	385.398	1.16827	227487	=	230564_230584-	KF297339.1:230564-230584	218.699	0.754906	230581
92961_92981+	FJ616285.1:92961-92981	3516.05	1.12301	92971	=	94133_94153+	KF297339.1:94133-94153	1847.78	0.895441	94136

## Sheet: TSR only in Towne UL87
Towne TSR	Towne UCSC	Towne UL87F No dTAG Flavo Exp1 TSR Strength	Towne UL87F dTAG / CTRL Exp1	TSS Position		Towne TSR	Towne UCSC	Towne UL87F No dTAG Flavo Exp2 TSR Strength	Towne UL87F dTAG / CTRL Exp2	TSS Position
15195_15215-	FJ616285.1:15195-15215	451.367	0.0700166	15209		15195_15215-	FJ616285.1:15195-15215	1972.2	0.0837637	15209
12030_12050-	FJ616285.1:12030-12050	376.472	0.0769502	12032		12030_12050-	FJ616285.1:12030-12050	448.689	0.110695	12032
54015_54035+	FJ616285.1:54015-54035	693.028	0.0817029	54023		54015_54035+	FJ616285.1:54015-54035	984.404	0.0921343	54023
172167_172187-	FJ616285.1:172167-172187	1639.7	0.0827165	172182		172167_172187-	FJ616285.1:172167-172187	1347.2	0.0713303	172182
231336_231356-	FJ616285.1:231336-231356	284.601	0.0879097	231354		231336_231356-	FJ616285.1:231336-231356	467.903	0.0646127	231354
50465_50485+	FJ616285.1:50465-50485	1410.02	0.0915208	50467		50465_50485+	FJ616285.1:50465-50485	3765.83	0.0799944	50467
12523_12543-	FJ616285.1:12523-12543	343.518	0.0919986	12540		12523_12543-	FJ616285.1:12523-12543	518.762	0.0686849	12540
50116_50136-	FJ616285.1:50116-50136	226.682	0.0929442	50134		50116_50136-	FJ616285.1:50116-50136	575.272	0.12763	50134
50309_50329-	FJ616285.1:50309-50329	226.682	0.0929442	50328		50309_50329-	FJ616285.1:50309-50329	354.883	0.139955	50328
16711_16731-	FJ616285.1:16711-16731	254.643	0.0930809	16731		16711_16731-	FJ616285.1:16711-16731	743.672	0.0827578	16731
42210_42230+	FJ616285.1:42210-42230	729.977	0.0938025	42214		42210_42230+	FJ616285.1:42210-42230	1598.1	0.093913	42214
10650_10670-	FJ616285.1:10650-10670	808.866	0.0944216	10666		10650_10670-	FJ616285.1:10650-10670	896.249	0.0879447	10666
231636_231656-	FJ616285.1:231636-231656	535.25	0.0959463	231654		231636_231656-	FJ616285.1:231636-231656	933.545	0.082118	231654
48294_48314-	FJ616285.1:48294-48314	273.616	0.101064	48312		48294_48314-	FJ616285.1:48294-48314	542.496	0.127379	48312
25994_26014+	FJ616285.1:25994-26014	3416.21	0.102531	25995		25994_26014+	FJ616285.1:25994-26014	6582.28	0.077589	25995
5453_5473+	FJ616285.1:5453-5473	1356.1	0.105841	5457		5453_5473+	FJ616285.1:5453-5473	2082.96	0.0689424	5457
145563_145583-	FJ616285.1:145563-145583	223.686	0.105963	145582		145563_145583-	FJ616285.1:145563-145583	331.149	0.104338	145582
156931_156951+	FJ616285.1:156931-156951	219.692	0.107889	156934		16944_16964+	FJ616285.1:16944-16964	457.731	0.0495364	16948
16944_16964+	FJ616285.1:16944-16964	231.675	0.107993	16948		15085_15105+	FJ616285.1:15085-15105	428.346	0.133597	15092
15085_15105+	FJ616285.1:15085-15105	277.611	0.109097	15092		113436_113456-	FJ616285.1:113436-113456	1708.86	0.0713981	113450
113436_113456-	FJ616285.1:113436-113456	868.782	0.109129	113450		122221_122241+	FJ616285.1:122221-122241	904.16	0.157632	122222
122221_122241+	FJ616285.1:122221-122241	1206.31	0.109159	122222		173150_173170+	FJ616285.1:173150-173170	916.592	0.071857	173159
173150_173170+	FJ616285.1:173150-173170	818.852	0.109351	173159		48085_48105-	FJ616285.1:48085-48105	813.744	0.145955	48090
48085_48105-	FJ616285.1:48085-48105	410.425	0.115502	48090		82872_82892+	FJ616285.1:82872-82892	601.266	0.114929	82876
82872_82892+	FJ616285.1:82872-82892	396.444	0.116253	82876		143982_144002-	FJ616285.1:143982-144002	325.498	0.245471	144000
143982_144002-	FJ616285.1:143982-144002	337.527	0.11704	144000		43534_43554-	FJ616285.1:43534-43554	1574.37	0.0816124	43554
43534_43554-	FJ616285.1:43534-43554	260.635	0.121255	43554		53561_53581+	FJ616285.1:53561-53581	489.377	0.0948726	53562
53561_53581+	FJ616285.1:53561-53581	205.712	0.121623	53562		15452_15472-	FJ616285.1:15452-15472	1366.41	0.138284	15467
15452_15472-	FJ616285.1:15452-15472	382.464	0.123946	15467		55361_55381-	FJ616285.1:55361-55381	1713.38	0.122884	55380
55361_55381-	FJ616285.1:55361-55381	864.788	0.12486	55380		172241_172261+	FJ616285.1:172241-172261	267.857	0.0967438	172245
172241_172261+	FJ616285.1:172241-172261	280.607	0.126703	172245		19846_19866-	FJ616285.1:19846-19866	528.934	0.189844	19864
19846_19866-	FJ616285.1:19846-19866	368.483	0.128648	19864		11351_11371+	FJ616285.1:11351-11371	788.88	0.0971769	11355
11351_11371+	FJ616285.1:11351-11371	439.384	0.128868	11355		21450_21470+	FJ616285.1:21450-21470	465.642	0.13449	21458
21450_21470+	FJ616285.1:21450-21470	213.7	0.1294	21458		33959_33979-	FJ616285.1:33959-33979	5377.49	0.0835274	33974
33959_33979-	FJ616285.1:33959-33979	2953.86	0.129725	33974		13982_14002+	FJ616285.1:13982-14002	440.778	0.249859	13983
13982_14002+	FJ616285.1:13982-14002	293.588	0.130071	13983		230976_230996-	FJ616285.1:230976-230996	1567.59	0.110206	230992
230976_230996-	FJ616285.1:230976-230996	1064.51	0.131122	230992		73277_73297+	FJ616285.1:73277-73297	371.836	0.180035	73282
73277_73297+	FJ616285.1:73277-73297	258.637	0.132374	73282		10191_10211+	FJ616285.1:10191-10211	202.306	0.0960682	10192
10191_10211+	FJ616285.1:10191-10211	237.667	0.132973	10192		230980_231000+	FJ616285.1:230980-231000	411.393	0.165348	230981
230980_231000+	FJ616285.1:230980-231000	385.46	0.136647	230981		39833_39853+	FJ616285.1:39833-39853	1191.23	0.0942655	39835
39833_39853+	FJ616285.1:39833-39853	652.086	0.137317	39835		144056_144076+	FJ616285.1:144056-144076	2281.87	0.121133	144061
144056_144076+	FJ616285.1:144056-144076	1612.74	0.137988	144061		57170_57190-	FJ616285.1:57170-57190	11319	0.180576	57182
57170_57190-	FJ616285.1:57170-57190	9869.16	0.145434	57182		194877_194897-	FJ616285.1:194877-194897	2069.4	0.139832	194892
194877_194897-	FJ616285.1:194877-194897	1671.66	0.145729	194892		2139_2159-	FJ616285.1:2139-2159	971.972	0.0877584	2155
2139_2159-	FJ616285.1:2139-2159	440.383	0.146516	2155		87931_87951+	FJ616285.1:87931-87951	335.669	0.119016	87932
87931_87951+	FJ616285.1:87931-87951	213.7	0.147886	87932		229866_229886-	FJ616285.1:229866-229886	380.877	0.121899	229885
229866_229886-	FJ616285.1:229866-229886	358.497	0.150597	229885		109993_110013+	FJ616285.1:109993-110013	661.167	0.0996171	109995
144560_144580-	FJ616285.1:144560-144580	252.646	0.151149	144575		168365_168385+	FJ616285.1:168365-168385	656.646	0.187451	168368
109993_110013+	FJ616285.1:109993-110013	404.433	0.153028	109995		234193_234213+	FJ616285.1:234193-234213	3476.5	0.134481	234199
168365_168385+	FJ616285.1:168365-168385	276.612	0.157095	168368		17551_17571-	FJ616285.1:17551-17571	634.042	0.0664143	17566
234193_234213+	FJ616285.1:234193-234213	2971.83	0.158627	234199		11443_11463-	FJ616285.1:11443-11463	436.257	0.153449	11453
17551_17571-	FJ616285.1:17551-17571	305.572	0.159444	17566		179890_179910+	FJ616285.1:179890-179910	354.883	0.155167	179891
11443_11463-	FJ616285.1:11443-11463	299.58	0.167029	11453		113075_113095-	FJ616285.1:113075-113095	380.877	0.209779	113094
179890_179910+	FJ616285.1:179890-179910	345.516	0.167689	179891		231315_231335+	FJ616285.1:231315-231335	293.852	0.301301	231326
113075_113095-	FJ616285.1:113075-113095	202.716	0.168891	113094		140692_140712-	FJ616285.1:140692-140712	376.357	0.338531	140709
231315_231335+	FJ616285.1:231315-231335	333.532	0.169766	231326		145852_145872+	FJ616285.1:145852-145872	820.525	0.169751	145859
140692_140712-	FJ616285.1:140692-140712	254.643	0.170648	140709		211548_211568+	FJ616285.1:211548-211568	852.171	0.144442	211549
145852_145872+	FJ616285.1:145852-145872	1009.58	0.173472	145859		227228_227248-	FJ616285.1:227228-227248	588.834	0.132025	227248
211548_211568+	FJ616285.1:211548-211568	363.49	0.173887	211549		6210_6230-	FJ616285.1:6210-6230	541.366	0.189473	6227
227228_227248-	FJ616285.1:227228-227248	234.671	0.173949	227248		105920_105940+	FJ616285.1:105920-105940	368.445	0.120151	105926
6210_6230-	FJ616285.1:6210-6230	317.555	0.178307	6227		9765_9785+	FJ616285.1:9765-9785	213.608	0.18197	9771
105920_105940+	FJ616285.1:105920-105940	296.584	0.182035	105926		173036_173056+	FJ616285.1:173036-173056	288.201	0.0861683	173037
9765_9785+	FJ616285.1:9765-9785	251.647	0.188378	9771		47531_47551+	FJ616285.1:47531-47551	576.402	0.131126	47536
173036_173056+	FJ616285.1:173036-173056	227.681	0.190857	173037		109826_109846-	FJ616285.1:109826-109846	689.422	0.139386	109843
47531_47551+	FJ616285.1:47531-47551	222.688	0.195136	47536		228482_228502-	FJ616285.1:228482-228502	446.429	0.324092	228497
109826_109846-	FJ616285.1:109826-109846	426.402	0.197643	109843		150888_150908-	FJ616285.1:150888-150908	289.331	0.149273	150900
228482_228502-	FJ616285.1:228482-228502	504.293	0.201061	228497		171512_171532+	FJ616285.1:171512-171532	823.916	0.258166	171519
226173_226193+	FJ616285.1:226173-226193	220.691	0.208835	226175		13618_13638+	FJ616285.1:13618-13638	383.138	0.425537	13622
150888_150908-	FJ616285.1:150888-150908	226.682	0.209124	150900		173752_173772-	FJ616285.1:173752-173772	305.154	0.534285	173769
171512_171532+	FJ616285.1:171512-171532	949.669	0.219081	171519		11798_11818-	FJ616285.1:11798-11818	665.688	0.368189	11807
13618_13638+	FJ616285.1:13618-13638	213.7	0.252638	13622		177617_177637-	FJ616285.1:177617-177637	631.782	0.111087	177637
173752_173772-	FJ616285.1:173752-173772	304.573	0.259406	173769		37842_37862+	FJ616285.1:37842-37862	574.142	0.338508	37848
11798_11818-	FJ616285.1:11798-11818	300.579	0.262853	11807		230557_230577+	FJ616285.1:230557-230577	346.971	0.613039	230562
108635_108655-	FJ616285.1:108635-108655	220.691	0.298336	108652		6328_6348-	FJ616285.1:6328-6348	420.434	0.351834	6344
177617_177637-	FJ616285.1:177617-177637	204.713	0.321621	177637		194859_194879+	FJ616285.1:194859-194879	8837.03	0.773171	194864
37842_37862+	FJ616285.1:37842-37862	292.59	0.337537	37848		111767_111787-	FJ616285.1:111767-111787	893.988	0.760894	111783
230557_230577+	FJ616285.1:230557-230577	201.717	0.359037	230562		140505_140525+	FJ616285.1:140505-140525	721.068	0.931386	140510
6328_6348-	FJ616285.1:6328-6348	245.656	0.412747	6344		50638_50658-	FJ616285.1:50638-50658	376.357	0.424598	50642
160052_160072-	FJ616285.1:160052-160072	199.72	0.560425	160063		50389_50409-	FJ616285.1:50389-50409	210.217	0.580398	50403
194859_194879+	FJ616285.1:194859-194879	5981.61	0.581613	194864		30037_30057-	FJ616285.1:30037-30057	592.225	0.709216	30054
111767_111787-	FJ616285.1:111767-111787	756.939	0.601915	111783		9027_9047+	FJ616285.1:9027-9047	278.029	0.56311	9038
159861_159881-	FJ616285.1:159861-159881	209.706	0.615368	159862		60144_60164-	FJ616285.1:60144-60164	428.346	0.776375	60158
140505_140525+	FJ616285.1:140505-140525	248.651	0.619605	140510		10532_10552-	FJ616285.1:10532-10552	606.917	0.658245	10549
50638_50658-	FJ616285.1:50638-50658	282.604	0.638355	50642		55895_55915-	FJ616285.1:55895-55915	706.375	0.391309	55901
11320_11340+	FJ616285.1:11320-11340	348.511	0.664991	11325		177319_177339-	FJ616285.1:177319-177339	305.154	0.927038	177325
50389_50409-	FJ616285.1:50389-50409	217.695	0.671421	50403		176589_176609+	FJ616285.1:176589-176609	436.257	0.680621	176592
165377_165397+	FJ616285.1:165377-165397	298.581	0.70122	165385		168462_168482+	FJ616285.1:168462-168482	279.159	0.576301	168465
30037_30057-	FJ616285.1:30037-30057	367.485	0.709489	30054		27292_27312+	FJ616285.1:27292-27312	1141.5	1.02156	27308
9027_9047+	FJ616285.1:9027-9047	273.616	0.717074	9038		116020_116040+	FJ616285.1:116020-116040	670.209	0.918291	116022
3470_3490-	FJ616285.1:3470-3490	1588.77	0.718583	3487		8700_8720-	FJ616285.1:8700-8720	255.425	0.832756	8713
60144_60164-	FJ616285.1:60144-60164	274.615	0.719262	60158		27862_27882+	FJ616285.1:27862-27882	220.389	0.524215	27866
53717_53737-	FJ616285.1:53717-53737	243.658	0.724175	53732		30275_30295-	FJ616285.1:30275-30295	253.165	0.678124	30294
10532_10552-	FJ616285.1:10532-10552	241.661	0.72471	10549		220487_220507-	FJ616285.1:220487-220507	423.825	0.96044	220505
230207_230227+	FJ616285.1:230207-230227	835.828	0.72943	230208		13100_13120-	FJ616285.1:13100-13120	249.774	0.713266	13113
55895_55915-	FJ616285.1:55895-55915	1123.42	0.734925	55901		121907_121927-	FJ616285.1:121907-121927	588.834	0.709632	121920
177319_177339-	FJ616285.1:177319-177339	504.293	0.744186	177325		8966_8986-	FJ616285.1:8966-8986	735.76	1.06834	8983
3565_3585-	FJ616285.1:3565-3585	787.895	0.747066	3577		229641_229661+	FJ616285.1:229641-229661	447.559	1.08803	229652
176589_176609+	FJ616285.1:176589-176609	462.352	0.751885	176592		10478_10498+	FJ616285.1:10478-10498	1453.44	0.73248	10483
168462_168482+	FJ616285.1:168462-168482	325.544	0.752356	168465		8630_8650+	FJ616285.1:8630-8650	1213.83	0.974914	8632
27292_27312+	FJ616285.1:27292-27312	1119.43	0.754016	27308		140833_140853-	FJ616285.1:140833-140853	398.961	0.744249	140839
116020_116040+	FJ616285.1:116020-116040	208.707	0.776045	116022		150559_150579-	FJ616285.1:150559-150579	858.952	0.970429	150579
8700_8720-	FJ616285.1:8700-8720	754.942	0.776187	8713		11067_11087-	FJ616285.1:11067-11087	1343.81	0.629129	11080
27862_27882+	FJ616285.1:27862-27882	773.915	0.804799	27866		61107_61127-	FJ616285.1:61107-61127	431.736	0.852808	61116
30275_30295-	FJ616285.1:30275-30295	571.199	0.81378	30294		10818_10838-	FJ616285.1:10818-10838	2301.09	0.814108	10836
220487_220507-	FJ616285.1:220487-220507	295.586	0.815244	220505		226220_226240-	FJ616285.1:226220-226240	272.378	0.872099	226236
13100_13120-	FJ616285.1:13100-13120	288.595	0.821302	13113		228652_228672-	FJ616285.1:228652-228672	276.899	1.04503	228662
121907_121927-	FJ616285.1:121907-121927	1714.6	0.825594	121920		4881_4901-	FJ616285.1:4881-4901	467.903	0.904578	4890
121727_121747+	FJ616285.1:121727-121747	296.584	0.825819	121739		12986_13006-	FJ616285.1:12986-13006	569.621	0.716509	13000
8966_8986-	FJ616285.1:8966-8986	218.693	0.830928	8983		9182_9202+	FJ616285.1:9182-9202	754.974	0.815189	9196
136459_136479+	FJ616285.1:136459-136479	228.679	0.834951	136471		37433_37453-	FJ616285.1:37433-37453	1809.45	0.741123	37437
228971_228991+	FJ616285.1:228971-228991	232.674	0.837595	228983		171197_171217-	FJ616285.1:171197-171217	575.272	0.52178	171211
101557_101577-	FJ616285.1:101557-101577	242.66	0.841112	101574		230075_230095-	FJ616285.1:230075-230095	559.449	0.669706	230090
229641_229661+	FJ616285.1:229641-229661	680.047	0.850052	229652		28919_28939+	FJ616285.1:28919-28939	216.998	0.661775	28926
72134_72154+	FJ616285.1:72134-72154	394.447	0.851278	72138		230151_230171-	FJ616285.1:230151-230171	531.194	1.06511	230168
10478_10498+	FJ616285.1:10478-10498	2747.15	0.85561	10483		155473_155493+	FJ616285.1:155473-155493	249.774	0.791077	155477
116697_116717-	FJ616285.1:116697-116717	500.299	0.858041	116714		40811_40831-	FJ616285.1:40811-40831	387.659	0.768732	40818
180561_180581+	FJ616285.1:180561-180581	600.159	0.862276	180566		32733_32753-	FJ616285.1:32733-32753	1632.01	0.768775	32750
24959_24979-	FJ616285.1:24959-24979	541.241	0.863689	24974		33665_33685-	FJ616285.1:33665-33685	313.065	0.762206	33681
8630_8650+	FJ616285.1:8630-8650	230.677	0.879097	8632		6069_6089-	FJ616285.1:6069-6089	1400.32	1.08565	6082
140833_140853-	FJ616285.1:140833-140853	782.902	0.88134	140839		72323_72343+	FJ616285.1:72323-72343	1212.7	0.932196	72325
150559_150579-	FJ616285.1:150559-150579	444.377	0.883048	150579		9305_9325-	FJ616285.1:9305-9325	2800.64	0.799976	9319
30791_30811-	FJ616285.1:30791-30811	238.665	0.888293	30809		121786_121806+	FJ616285.1:121786-121806	351.492	0.76489	121796
11067_11087-	FJ616285.1:11067-11087	635.11	0.891537	11080		5524_5544-	FJ616285.1:5524-5544	749.323	0.927967	5540
29018_29038+	FJ616285.1:29018-29038	457.359	0.892533	29035		10698_10718+	FJ616285.1:10698-10718	2457.05	0.722002	10708
61107_61127-	FJ616285.1:61107-61127	227.681	0.896448	61116		160116_160136+	FJ616285.1:160116-160136	665.688	0.781793	160123
10818_10838-	FJ616285.1:10818-10838	2619.33	0.905407	10836		82652_82672+	FJ616285.1:82652-82672	417.044	0.957934	82654
226220_226240-	FJ616285.1:226220-226240	201.717	0.907385	226236		160625_160645+	FJ616285.1:160625-160645	892.858	0.931159	160630
228652_228672-	FJ616285.1:228652-228672	391.451	0.914979	228662		75791_75811-	FJ616285.1:75791-75811	506.33	0.644005	75806
4881_4901-	FJ616285.1:4881-4901	617.135	0.915371	4890		7247_7267+	FJ616285.1:7247-7267	3416.59	0.752456	7251
12986_13006-	FJ616285.1:12986-13006	1075.49	0.928072	13000		228971_228991+	FJ616285.1:228971-228991	281.42	0.821059	228983
9182_9202+	FJ616285.1:9182-9202	624.125	0.936766	9196		176692_176712-	FJ616285.1:176692-176712	4129.75	0.870896	176702
37433_37453-	FJ616285.1:37433-37453	1242.26	0.938104	37437		37393_37413-	FJ616285.1:37393-37413	448.689	0.945719	37410
171197_171217-	FJ616285.1:171197-171217	887.755	0.938923	171211		7214_7234+	FJ616285.1:7214-7234	670.209	0.860294	7217
230075_230095-	FJ616285.1:230075-230095	995.604	0.950959	230090		170898_170918+	FJ616285.1:170898-170918	326.628	0.955345	170904
28919_28939+	FJ616285.1:28919-28939	385.46	0.953115	28926		10880_10900+	FJ616285.1:10880-10900	1608.27	1.01711	10891
230151_230171-	FJ616285.1:230151-230171	211.703	0.970324	230168		148879_148899+	FJ616285.1:148879-148899	265.597	0.963475	148884
155473_155493+	FJ616285.1:155473-155493	540.243	0.979844	155477		180035_180055-	FJ616285.1:180035-180055	202.306	0.693826	180049
40811_40831-	FJ616285.1:40811-40831	458.357	0.982521	40818		176462_176482+	FJ616285.1:176462-176482	320.977	0.911614	176464
32733_32753-	FJ616285.1:32733-32753	6490.9	0.983101	32750		176756_176776-	FJ616285.1:176756-176776	344.711	0.939683	176772
29790_29810+	FJ616285.1:29790-29810	365.488	0.987183	29792		7180_7200+	FJ616285.1:7180-7200	537.975	0.716509	7189
33665_33685-	FJ616285.1:33665-33685	270.621	0.987768	33681		178395_178415-	FJ616285.1:178395-178415	227.17	0.898309	178412
6069_6089-	FJ616285.1:6069-6089	782.902	0.992348	6082		141324_141344+	FJ616285.1:141324-141344	803.572	0.843821	141331
72323_72343+	FJ616285.1:72323-72343	391.451	0.999076	72325		168851_168871-	FJ616285.1:168851-168871	680.38	0.907736	168867
9305_9325-	FJ616285.1:9305-9325	3499.09	1.00178	9319		195377_195397-	FJ616285.1:195377-195397	1138.11	1.02555	195394
121786_121806+	FJ616285.1:121786-121806	259.636	1.00927	121796		94459_94479+	FJ616285.1:94459-94479	3401.9	0.933445	94470
5524_5544-	FJ616285.1:5524-5544	256.64	1.01079	5540		131897_131917+	FJ616285.1:131897-131917	283.68	0.905865	131899
10698_10718+	FJ616285.1:10698-10718	2785.1	1.01369	10708		230796_230816+	FJ616285.1:230796-230816	1730.34	0.985921	230798
160116_160136+	FJ616285.1:160116-160136	326.542	1.02024	160123		232089_232109+	FJ616285.1:232089-232109	273.508	0.801384	232094
82652_82672+	FJ616285.1:82652-82672	275.614	1.02243	82654		209868_209888+	FJ616285.1:209868-209888	213.608	0.955345	209876
160625_160645+	FJ616285.1:160625-160645	1516.87	1.02523	160630		94978_94998+	FJ616285.1:94978-94998	3405.29	1.02827	94989
75791_75811-	FJ616285.1:75791-75811	214.699	1.03038	75806		214796_214816+	FJ616285.1:214796-214816	1141.5	0.905213	214809
7247_7267+	FJ616285.1:7247-7267	3536.04	1.05462	7251		29979_29999-	FJ616285.1:29979-29999	556.058	0.815538	29994
176692_176712-	FJ616285.1:176692-176712	4001.39	1.05768	176702		208490_208510-	FJ616285.1:208490-208510	397.83	0.909206	208506
37393_37413-	FJ616285.1:37393-37413	1953.26	1.06112	37410		95362_95382-	FJ616285.1:95362-95382	65062.2	1.07616	95373
7214_7234+	FJ616285.1:7214-7234	606.15	1.06882	7217		314_334+	FJ616285.1:314-334	488.246	1.05928	318
170898_170918+	FJ616285.1:170898-170918	268.623	1.07354	170904		220762_220782-	FJ616285.1:220762-220782	9659.82	1.05382	220777
10880_10900+	FJ616285.1:10880-10900	1410.02	1.0749	10891		96647_96667-	FJ616285.1:96647-96667	971.972	0.934238	96655
148879_148899+	FJ616285.1:148879-148899	396.444	1.09278	148884		234748_234768+	FJ616285.1:234748-234768	459.991	1.19007	234755
180035_180055-	FJ616285.1:180035-180055	691.031	1.09379	180049		148867_148887-	FJ616285.1:148867-148887	370.706	1.51748	148886
176462_176482+	FJ616285.1:176462-176482	348.511	1.10706	176464		71003_71023+	FJ616285.1:71003-71023	270.118	0.983326	71012
176756_176776-	FJ616285.1:176756-176776	211.703	1.10717	176772		73925_73945-	FJ616285.1:73925-73945	343.581	1.3356	73940
7180_7200+	FJ616285.1:7180-7200	259.636	1.11578	7189		174200_174220-	FJ616285.1:174200-174220	8943.27	1.16542	174217
211237_211257+	FJ616285.1:211237-211257	202.716	1.11728	211242		29106_29126+	FJ616285.1:29106-29126	383.138	1.02862	29122
178395_178415-	FJ616285.1:178395-178415	285.6	1.12039	178412
141324_141344+	FJ616285.1:141324-141344	410.425	1.13256	141331
168851_168871-	FJ616285.1:168851-168871	231.675	1.14813	168867
195377_195397-	FJ616285.1:195377-195397	214.699	1.16532	195394
94459_94479+	FJ616285.1:94459-94479	1614.74	1.16533	94470
131897_131917+	FJ616285.1:131897-131917	218.693	1.16812	131899
230796_230816+	FJ616285.1:230796-230816	664.069	1.17389	230798
232089_232109+	FJ616285.1:232089-232109	435.39	1.18255	232094
209868_209888+	FJ616285.1:209868-209888	208.707	1.18615	209876
94978_94998+	FJ616285.1:94978-94998	2251.84	1.19058	94989
214796_214816+	FJ616285.1:214796-214816	444.377	1.22382	214809
76117_76137-	FJ616285.1:76117-76137	379.552	1.22966	76136
29979_29999-	FJ616285.1:29979-29999	701.017	1.24351	29994
208490_208510-	FJ616285.1:208490-208510	484.321	1.26155	208506
95362_95382-	FJ616285.1:95362-95382	24934	1.26319	95373
314_334+	FJ616285.1:314-334	230.677	1.26727	318
29106_29126+	FJ616285.1:29106-29126	392.45	1.27503	29122
220762_220782-	FJ616285.1:220762-220782	4224.08	1.32956	220777
96647_96667-	FJ616285.1:96647-96667	520.271	1.33383	96655
234748_234768+	FJ616285.1:234748-234768	223.686	1.37163	234755
148867_148887-	FJ616285.1:148867-148887	204.713	1.4087	148886
71003_71023+	FJ616285.1:71003-71023	254.643	1.42207	71012
73925_73945-	FJ616285.1:73925-73945	337.527	1.45519	73940
174200_174220-	FJ616285.1:174200-174220	1952.26	1.55944	174217

## Sheet: TSR only in TB40E UL79 72 hpi 
TB40/E TSR	TB40/E UCSC	TB40/E UL79F No dTAG Flavo Exp1 TSR Strength	TB40/E UL79F dTAG/Ctrl	TSS Position
108721_108741-	KF297339.1:108721-108741	261.1	0.0172764	108738
18168_18188+	KF297339.1:18168-18188	367.101	0.0245755	18171
109047_109067+	KF297339.1:109047-109067	230.973	0.0273417	109048
17470_17490+	KF297339.1:17470-17490	271.142	0.0299457	17475
51527_51547+	KF297339.1:51527-51547	1886.83	0.0329916	51530
12930_12950+	KF297339.1:12930-12950	227.625	0.0356706	12931
214398_214418-	KF297339.1:214398-214418	1611.23	0.0358353	214415
11949_11969-	KF297339.1:11949-11969	811.194	0.0378131	11969
18473_18493-	KF297339.1:18473-18493	330.28	0.040973	18493
19365_19385-	KF297339.1:19365-19385	453.019	0.0418207	19384
10720_10740-	KF297339.1:10720-10740	4189.87	0.0439257	10739
108890_108910+	KF297339.1:108890-108910	203.077	0.0444249	108894
13112_13132-	KF297339.1:13112-13132	505.462	0.0464059	13131
48995_49015+	KF297339.1:48995-49015	1751.82	0.048409	48997
58286_58306-	KF297339.1:58286-58306	5843.5	0.0512571	58306
158637_158657-	KF297339.1:158637-158657	278.952	0.0517462	158656
109177_109197+	KF297339.1:109177-109197	1665.9	0.0525303	109178
58306_58326-	KF297339.1:58306-58326	3324	0.0545536	58306
184668_184688+	KF297339.1:184668-184688	352.596	0.0562903	184669
51135_51155+	KF297339.1:51135-51155	879.258	0.0564332	51140
18656_18676+	KF297339.1:18656-18676	1409.27	0.0582554	18657
127042_127062-	KF297339.1:127042-127062	229.857	0.0588738	127060
10613_10633-	KF297339.1:10613-10633	3704.49	0.0594224	10632
223962_223982-	KF297339.1:223962-223982	205.309	0.0615189	223976
206860_206880+	KF297339.1:206860-206880	629.317	0.0616435	206862
15472_15492-	KF297339.1:15472-15492	1187.22	0.0623118	15472
109133_109153-	KF297339.1:109133-109153	817.889	0.0628737	109150
27156_27176+	KF297339.1:27156-27176	272.258	0.0629596	27158
183744_183764+	KF297339.1:183744-183764	1470.64	0.0650262	183746
205009_205029+	KF297339.1:205009-205029	207.541	0.0652043	205011
173292_173312-	KF297339.1:173292-173312	1072.29	0.065625	173305
51377_51397-	KF297339.1:51377-51397	256.636	0.0667919	51394
204663_204683+	KF297339.1:204663-204683	373.796	0.0675789	204668
186932_186952-	KF297339.1:186932-186952	4231.15	0.067591	186949
11908_11928+	KF297339.1:11908-11928	717.466	0.0679017	11909
18332_18352+	KF297339.1:18332-18352	660.56	0.0682883	18339
193424_193444+	KF297339.1:193424-193444	485.377	0.0687718	193427
13633_13653-	KF297339.1:13633-13653	233.204	0.0696345	13652
183540_183560-	KF297339.1:183540-183560	502.114	0.0700729	183546
184396_184416-	KF297339.1:184396-184416	267.794	0.0707467	184412
118621_118641+	KF297339.1:118621-118641	662.791	0.0707807	118636
204699_204719+	KF297339.1:204699-204719	216.467	0.0708509	204704
191096_191116+	KF297339.1:191096-191116	749.824	0.0721905	191097
118282_118302+	KF297339.1:118282-118302	1137.01	0.0722047	118295
181119_181139-	KF297339.1:181119-181139	456.366	0.0751205	181119
194557_194577-	KF297339.1:194557-194577	750.94	0.0756874	194575
16167_16187-	KF297339.1:16167-16187	3107.53	0.0757728	16185
14501_14521+	KF297339.1:14501-14521	627.085	0.0762496	14505
108661_108681+	KF297339.1:108661-108681	437.398	0.0763157	108668
3292_3312-	KF297339.1:3292-3312	466.409	0.0773716	3306
214224_214244+	KF297339.1:214224-214244	3263.74	0.0779509	214227
63070_63090+	KF297339.1:63070-63090	237.668	0.0797146	63071
9028_9048-	KF297339.1:9028-9048	324.701	0.0805755	9048
107187_107207-	KF297339.1:107187-107207	322.469	0.0811331	107200
8600_8620+	KF297339.1:8600-8620	737.55	0.0819542	8605
205540_205560+	KF297339.1:205540-205560	839.089	0.0827887	205545
54674_54694-	KF297339.1:54674-54694	525.547	0.084115	54693
205443_205463+	KF297339.1:205443-205463	513.273	0.0843687	205450
109862_109882+	KF297339.1:109862-109882	604.769	0.0880138	109871
12982_13002-	KF297339.1:12982-13002	224.278	0.0884962	12996
192024_192044-	KF297339.1:192024-192044	499.883	0.0902381	192040
230439_230459+	KF297339.1:230439-230459	1352.36	0.0907266	230442
187226_187246+	KF297339.1:187226-187246	1711.65	0.0948736	187229
120188_120208+	KF297339.1:120188-120208	236.552	0.095346	120201
170004_170024+	KF297339.1:170004-170024	363.754	0.0967264	170008
145239_145259+	KF297339.1:145239-145259	1267.56	0.0967963	145246
75038_75058-	KF297339.1:75038-75058	11207.2	0.097887	75054
44201_44221+	KF297339.1:44201-44221	214.236	0.101067	44211
184465_184485+	KF297339.1:184465-184485	1583.33	0.101423	184469
108313_108333-	KF297339.1:108313-108333	483.146	0.102701	108333
139166_139186+	KF297339.1:139166-139186	349.249	0.103327	139170
6152_6172-	KF297339.1:6152-6172	535.589	0.104436	6171
16577_16597+	KF297339.1:16577-16597	226.509	0.107539	16583
228595_228615-	KF297339.1:228595-228615	341.438	0.110975	228614
170243_170263-	KF297339.1:170243-170263	1133.66	0.111412	170260
19042_19062+	KF297339.1:19042-19062	879.258	0.112866	19044
196842_196862-	KF297339.1:196842-196862	742.014	0.113073	196860
236779_236799+	KF297339.1:236779-236799	667.254	0.118982	236780
185379_185399+	KF297339.1:185379-185399	999.766	0.122724	185380
230533_230553-	KF297339.1:230533-230553	313.543	0.126603	230548
35996_36016-	KF297339.1:35996-36016	229.857	0.133447	36006
213420_213440+	KF297339.1:213420-213440	295.69	0.134247	213423
35749_35769-	KF297339.1:35749-35769	309.079	0.137188	35765
155518_155538-	KF297339.1:155518-155538	400.576	0.137383	155537
184167_184187+	KF297339.1:184167-184187	7214.83	0.138048	184171
187020_187040-	KF297339.1:187020-187040	227.625	0.142682	187039
108916_108936+	KF297339.1:108916-108936	357.059	0.149073	108922
120940_120960-	KF297339.1:120940-120960	349.249	0.165323	120953
77698_77718-	KF297339.1:77698-77718	210.888	0.16684	77711
28351_28371+	KF297339.1:28351-28371	242.131	0.167668	28352
87876_87896+	KF297339.1:87876-87896	255.52	0.173005	87883
6885_6905-	KF297339.1:6885-6905	274.489	0.174196	6897
99359_99379+	KF297339.1:99359-99379	467.524	0.1756	99360
189960_189980-	KF297339.1:189960-189980	795.573	0.17917	189977
108225_108245+	KF297339.1:108225-108245	229.857	0.184471	108229
99129_99149+	KF297339.1:99129-99149	272.258	0.188879	99133
99584_99604+	KF297339.1:99584-99604	299.037	0.217218	99592
58238_58258-	KF297339.1:58238-58258	9302.51	0.219081	58254
186027_186047+	KF297339.1:186027-186047	272.258	0.222015	186035
187451_187471+	KF297339.1:187451-187471	321.353	0.224593	187461
14276_14296+	KF297339.1:14276-14296	630.433	0.227534	14281
192603_192623+	KF297339.1:192603-192623	440.745	0.2661	192607
27156_27176-	KF297339.1:27156-27176	405.039	0.289558	27172
7246_7266-	KF297339.1:7246-7266	247.71	0.367846	7266
190655_190675-	KF297339.1:190655-190675	272.258	0.381071	190659
97475_97495-	KF297339.1:97475-97495	406.155	0.49978	97479
38663_38683+	KF297339.1:38663-38683	332.511	0.501942	38664
208670_208690-	KF297339.1:208670-208690	336.975	0.527421	208689
42366_42386-	KF297339.1:42366-42386	272.258	0.553382	42384
98319_98339-	KF297339.1:98319-98339	397.228	0.567791	98332
207214_207234-	KF297339.1:207214-207234	519.967	0.607268	207228
54744_54764-	KF297339.1:54744-54764	251.057	0.607299	54744
97807_97827+	KF297339.1:97807-97827	278.952	0.608017	97827
118057_118077-	KF297339.1:118057-118077	201.962	0.611984	118077
97230_97250+	KF297339.1:97230-97250	704.076	0.617612	97232
55896_55916-	KF297339.1:55896-55916	382.723	0.619954	55916
187297_187317-	KF297339.1:187297-187317	528.894	0.627722	187316
97754_97774+	KF297339.1:97754-97774	265.563	0.628482	97757
103535_103555+	KF297339.1:103535-103555	204.193	0.636223	103537
98470_98490-	KF297339.1:98470-98490	428.471	0.642195	98480
92633_92653+	KF297339.1:92633-92653	239.899	0.643066	92649
96483_96503+	KF297339.1:96483-96503	469.756	0.654893	96503
207547_207567+	KF297339.1:207547-207567	217.583	0.659266	207562
149648_149668+	KF297339.1:149648-149668	530.01	0.665551	149651
190566_190586-	KF297339.1:190566-190586	392.765	0.668418	190583
97662_97682-	KF297339.1:97662-97682	734.203	0.670911	97669
179879_179899-	KF297339.1:179879-179899	267.794	0.677147	179895
97941_97961-	KF297339.1:97941-97961	422.892	0.680534	97960
47088_47108-	KF297339.1:47088-47108	434.05	0.681746	47102
5795_5815+	KF297339.1:5795-5815	386.07	0.682346	5796
92233_92253-	KF297339.1:92233-92253	419.545	0.683813	92251
180207_180227+	KF297339.1:180207-180227	296.805	0.68391	180212
100314_100334-	KF297339.1:100314-100334	331.396	0.686029	100322
179117_179137-	KF297339.1:179117-179137	266.679	0.690129	179135
96931_96951+	KF297339.1:96931-96951	499.883	0.691224	96947
150215_150235-	KF297339.1:150215-150235	506.578	0.710584	150217
103557_103577+	KF297339.1:103557-103577	206.425	0.712384	103576
98401_98421+	KF297339.1:98401-98421	330.28	0.715662	98421
5413_5433-	KF297339.1:5413-5433	902.69	0.721584	5416
41208_41228-	KF297339.1:41208-41228	302.385	0.722012	41227
207461_207481+	KF297339.1:207461-207481	629.317	0.732554	207464
35088_35108-	KF297339.1:35088-35108	257.752	0.738531	35103
196824_196844+	KF297339.1:196824-196844	1133.66	0.748849	196825
96713_96733+	KF297339.1:96713-96733	1078.99	0.749169	96730
178914_178934+	KF297339.1:178914-178934	461.945	0.759709	178916
25382_25402+	KF297339.1:25382-25402	237.668	0.762983	25386
100270_100290-	KF297339.1:100270-100290	476.451	0.764983	100275
149449_149469+	KF297339.1:149449-149469	427.355	0.772646	149455
96767_96787+	KF297339.1:96767-96787	3305.03	0.775504	96768
140213_140233+	KF297339.1:140213-140233	319.122	0.780263	140214
114551_114571+	KF297339.1:114551-114571	1429.35	0.780762	114554
180445_180465-	KF297339.1:180445-180465	420.66	0.793521	180460
197327_197347-	KF297339.1:197327-197347	304.616	0.793725	197344
223623_223643+	KF297339.1:223623-223643	246.594	0.7939	223628
95089_95109-	KF297339.1:95089-95109	569.063	0.799022	95109
92841_92861-	KF297339.1:92841-92861	299.037	0.799483	92858
32323_32343+	KF297339.1:32323-32343	502.114	0.79955	32330
222666_222686-	KF297339.1:222666-222686	389.418	0.808534	222673
41438_41458-	KF297339.1:41438-41458	206.425	0.808534	41456
212403_212423-	KF297339.1:212403-212423	397.228	0.810805	212419
21888_21908-	KF297339.1:21888-21908	306.848	0.820294	21906
178859_178879+	KF297339.1:178859-178879	208.656	0.825829	178876
223100_223120+	KF297339.1:223100-223120	236.552	0.827603	223106
185167_185187-	KF297339.1:185167-185187	533.357	0.828832	185184
223410_223430-	KF297339.1:223410-223430	663.907	0.841147	223426
223129_223149-	KF297339.1:223129-223149	244.362	0.845453	223145
36744_36764+	KF297339.1:36744-36764	493.188	0.846948	36748
96618_96638-	KF297339.1:96618-96638	2663.44	0.848842	96626
93628_93648+	KF297339.1:93628-93648	388.302	0.855001	93638
185844_185864-	KF297339.1:185844-185864	729.74	0.855513	185860
222204_222224+	KF297339.1:222204-222224	316.89	0.856932	222218
162932_162952-	KF297339.1:162932-162952	383.839	0.862593	162949
150425_150445-	KF297339.1:150425-150445	410.618	0.865658	150444
185225_185245-	KF297339.1:185225-185245	355.943	0.869364	185241
36511_36531-	KF297339.1:36511-36531	266.679	0.87281	36522
200374_200394+	KF297339.1:200374-200394	1188.34	0.875342	200375
236921_236941-	KF297339.1:236921-236941	215.351	0.875562	236938
14957_14977+	KF297339.1:14957-14977	634.896	0.87674	14971
182313_182333-	KF297339.1:182313-182333	591.379	0.887862	182330
150121_150141-	KF297339.1:150121-150141	465.293	0.88803	150132
6508_6528-	KF297339.1:6508-6528	1304.38	0.893606	6524
54628_54648-	KF297339.1:54628-54648	704.076	0.905917	54633
96305_96325+	KF297339.1:96305-96325	919.427	0.913525	96314
95860_95880-	KF297339.1:95860-95880	1270.91	0.918562	95878
37871_37891-	KF297339.1:37871-37891	368.217	0.918788	37888
102041_102061+	KF297339.1:102041-102061	204.193	0.918989	102060
59870_59890+	KF297339.1:59870-59890	565.716	0.929734	59885
233245_233265-	KF297339.1:233245-233265	819.005	0.935211	233265
232704_232724+	KF297339.1:232704-232724	358.175	0.936992	232714
185264_185284+	KF297339.1:185264-185284	442.977	0.947023	185284
171960_171980-	KF297339.1:171960-171980	1045.51	0.94746	171978
96598_96618-	KF297339.1:96598-96618	4693.1	0.947518	96613
130516_130536+	KF297339.1:130516-130536	219.815	0.948078	130526
139827_139847+	KF297339.1:139827-139847	486.493	0.951325	139833
222015_222035+	KF297339.1:222015-222035	855.826	0.964548	222029
192298_192318+	KF297339.1:192298-192318	409.502	0.964953	192302
1277_1297-	KF297339.1:1277-1297	714.118	0.96645	1295
222644_222664-	KF297339.1:222644-222664	1354.59	0.985692	222654
197713_197733+	KF297339.1:197713-197733	267.794	0.990454	197718
224051_224071+	KF297339.1:224051-224071	217.583	0.995118	224062
175353_175373+	KF297339.1:175353-175373	605.885	0.996149	175366
221884_221904-	KF297339.1:221884-221904	467.524	0.997642	221899
235904_235924-	KF297339.1:235904-235924	304.616	1.00697	235922
92647_92667-	KF297339.1:92647-92667	217.583	1.00756	92664
201212_201232-	KF297339.1:201212-201232	990.839	1.01613	201230
184982_185002+	KF297339.1:184982-185002	498.767	1.0274	184984
232735_232755+	KF297339.1:232735-232755	643.822	1.03134	232746
195357_195377+	KF297339.1:195357-195377	581.337	1.03356	195360
94861_94881+	KF297339.1:94861-94881	20890.2	1.03742	94878
150739_150759-	KF297339.1:150739-150759	537.82	1.05176	150756
54855_54875+	KF297339.1:54855-54875	309.079	1.06248	54857
223155_223175+	KF297339.1:223155-223175	360.407	1.06386	223170
200885_200905-	KF297339.1:200885-200905	705.192	1.06824	200894
232407_232427+	KF297339.1:232407-232427	884.837	1.09096	232410
190099_190119-	KF297339.1:190099-190119	331.396	1.12432	190116
94427_94447+	KF297339.1:94427-94447	290.111	1.20658	94428
93004_93024-	KF297339.1:93004-93024	604.769	1.26203	93005
